# Supplementary material for: Presenting and exploring biological pathways with PathVisio
Source: BMC Bioinformatics. 2008 Sep 25;9:399. doi: 10.1186/1471-2105-9-399 (PMC2569944; doi:10.1186/1471-2105-9-399)
Supplement: Additional file 1 — Krebs cycle pathway in GPML format. Rendering of the Krebs cycle in GPML format, derived from the GenMAPP archive. This pathway is shown in figure 1. This file can be opened from within the PathVisio application. [file 1471-2105-9-399-S1.gpml]

<?xml version="1.0" encoding="ISO-8859-1"?>
<Pathway xmlns="http://genmapp.org/GPML/2007" Name="TCA Cycle" Data-Source="GenMAPP 2.0" Version="20041203" Author="Nick Fidelman, Kam Dahlquist" Email="genmapp@gladstone.ucsf.edu" Copyright="2000, Gladstone Institutes" Last-Modified="2/14/02" Organism="Homo sapiens">
  <Comment Source="GenMAPP notes"></Comment>
  <Comment Source="GenMAPP remarks"></Comment>
  <Comment Source="WikiPathways-description">
The citric acid cycle (also known as the tricarboxylic acid cycle, the TCA cycle, or the Krebs cycle, after Hans Adolf Krebs who identified the cycle) is a series of chemical reactions of central importance in all living cells that use oxygen as part of cellular respiration. In aerobic organisms, the citric acid cycle is part of a metabolic pathway involved in the chemical conversion of carbohydrates, fats and proteins into carbon dioxide and water to generate a form of usable energy. It is the third of four metabolic pathways that are involved in carbohydrate catabolism and ATP production, the other three being glycolysis and pyruvate oxidation before it, and respiratory chain after it. &lt;cite&gt;wikipedia&lt;/cite&gt;
</Comment>
  <Comment Source="WikiPathways-category">Metabolic Process</Comment>
  <Graphics BoardWidth="17765.0" BoardHeight="13249.5" WindowWidth="16472.0" WindowHeight="13687.0" />
  <DataNode TextLabel="CS" Type="GeneProduct" BackpageHead="CS | citrate synthase" GraphId="d1a">
    <Graphics Color="000000" CenterX="9100.0" CenterY="4895.0" Width="900.0" Height="300.0" />
    <Xref Database="Entrez Gene" ID="1431" />
  </DataNode>
  <DataNode TextLabel="ACO2" Type="GeneProduct" BackpageHead="ACO2 | aconitase 2 mitochondrial" GraphId="f22">
    <Graphics Color="000000" CenterX="10745.0" CenterY="6145.0" Width="900.0" Height="300.0" />
    <Xref Database="Entrez Gene" ID="50" />
  </DataNode>
  <DataNode TextLabel="IDH2" Type="GeneProduct" BackpageHead="IDH2 | isocitrate dehydrogenase 2 (NADP+) mito..." GraphId="c22">
    <Graphics Color="000000" CenterX="10990.0" CenterY="8250.0" Width="900.0" Height="300.0" />
    <Xref Database="Entrez Gene" ID="3418" />
  </DataNode>
  <DataNode TextLabel="SDHB" Type="GeneProduct" BackpageHead="SDHB | succinate dehydrogenase complex subunit..." GraphId="ac7">
    <Graphics Color="000000" CenterX="5650.0" CenterY="9145.0" Width="900.0" Height="300.0" />
    <Xref Database="Entrez Gene" ID="6390" />
  </DataNode>
  <DataNode TextLabel="FH" Type="GeneProduct" BackpageHead="FH | fumarate hydratase" GraphId="cd9">
    <Graphics Color="000000" CenterX="5265.0" CenterY="7455.0" Width="900.0" Height="300.0" />
    <Xref Database="Entrez Gene" ID="2271" />
  </DataNode>
  <DataNode TextLabel="MDH2" Type="GeneProduct" BackpageHead="MDH2 | malate dehydrogenase 2 NAD (mitochondri..." GraphId="df9">
    <Graphics Color="000000" CenterX="5580.0" CenterY="6070.0" Width="900.0" Height="300.0" />
    <Xref Database="Entrez Gene" ID="4191" />
  </DataNode>
  <DataNode TextLabel="MDH1" Type="GeneProduct" BackpageHead="MDH1 | malate dehydrogenase 1 NAD (soluble)" GraphId="cb7">
    <Graphics Color="000000" CenterX="2125.0" CenterY="6010.0" Width="900.0" Height="300.0" />
    <Xref Database="Entrez Gene" ID="4190" />
  </DataNode>
  <DataNode TextLabel="PDHA1" Type="GeneProduct" BackpageHead="PDHA1 | pyruvate dehydrogenase (lipoamide) alph..." GraphId="a4c">
    <Graphics Color="000000" CenterX="7545.0" CenterY="2015.0" Width="900.0" Height="300.0" />
    <Xref Database="Entrez Gene" ID="5160" />
  </DataNode>
  <DataNode TextLabel="PDHA2" Type="GeneProduct" BackpageHead="PDHA2 | pyruvate dehydrogenase (lipoamide) alph..." GraphId="dd5">
    <Graphics Color="000000" CenterX="7545.0" CenterY="2315.0" Width="900.0" Height="300.0" />
    <Xref Database="Entrez Gene" ID="5161" />
  </DataNode>
  <DataNode TextLabel="PDK1" Type="GeneProduct" BackpageHead="PDK1 | pyruvate dehydrogenase kinase isoenzyme..." GraphId="fd2">
    <Graphics Color="000000" CenterX="10115.0" CenterY="1625.0" Width="900.0" Height="300.0" />
    <Xref Database="Entrez Gene" ID="5163" />
  </DataNode>
  <DataNode TextLabel="PDK2" Type="GeneProduct" BackpageHead="PDK2 | pyruvate dehydrogenase kinase isoenzyme..." GraphId="b42">
    <Graphics Color="000000" CenterX="10115.0" CenterY="1925.0" Width="900.0" Height="300.0" />
    <Xref Database="Entrez Gene" ID="5164" />
  </DataNode>
  <DataNode TextLabel="PDK3" Type="GeneProduct" BackpageHead="PDK3 | pyruvate dehydrogenase kinase isoenzyme..." GraphId="f31">
    <Graphics Color="000000" CenterX="10115.0" CenterY="2225.0" Width="900.0" Height="300.0" />
    <Xref Database="Entrez Gene" ID="5165" />
  </DataNode>
  <DataNode TextLabel="PDK4" Type="GeneProduct" BackpageHead="PDK4 | pyruvate dehydrogenase kinase isoenzyme..." GraphId="c93">
    <Graphics Color="000000" CenterX="10115.0" CenterY="2525.0" Width="900.0" Height="300.0" />
    <Xref Database="Entrez Gene" ID="5166" />
  </DataNode>
  <DataNode TextLabel="PPM2C" Type="GeneProduct" BackpageHead="PPM2C | protein phosphatase 2C magnesium-depen..." GraphId="e62">
    <Graphics Color="000000" CenterX="10115.0" CenterY="3025.0" Width="900.0" Height="300.0" />
    <Xref Database="Entrez Gene" ID="54704" />
  </DataNode>
  <DataNode TextLabel="PDP2" Type="GeneProduct" BackpageHead="PDP2 | pyruvate dehydrogenase phosphatase isoen..." GraphId="e7f">
    <Graphics Color="000000" CenterX="10115.0" CenterY="3325.0" Width="900.0" Height="300.0" />
    <Xref Database="Entrez Gene" ID="57546" />
  </DataNode>
  <DataNode TextLabel="DLAT" Type="GeneProduct" BackpageHead="DLAT | dihydrolipoamide S-acetyltransferase (E2..." GraphId="ade">
    <Graphics Color="000000" CenterX="7545.0" CenterY="2915.0" Width="900.0" Height="300.0" />
    <Xref Database="Entrez Gene" ID="1737" />
  </DataNode>
  <DataNode TextLabel="PDHB" Type="GeneProduct" BackpageHead="PDHB | pyruvate dehydrogenase (lipoamide) beta" GraphId="d1d">
    <Graphics Color="000000" CenterX="7545.0" CenterY="2615.0" Width="900.0" Height="300.0" />
    <Xref Database="Entrez Gene" ID="5162" />
  </DataNode>
  <DataNode TextLabel="OGDH" Type="GeneProduct" BackpageHead="OGDH | oxoglutarate (alpha-ketoglutarate) dehyd..." GraphId="e82">
    <Graphics Color="000000" CenterX="10680.0" CenterY="9395.0" Width="900.0" Height="300.0" />
    <Xref Database="Entrez Gene" ID="4967" />
  </DataNode>
  <DataNode TextLabel="SDHC" Type="GeneProduct" BackpageHead="SDHC | succinate dehydrogenase complex subunit..." GraphId="a1e">
    <Graphics Color="000000" CenterX="5650.0" CenterY="9445.0" Width="900.0" Height="300.0" />
    <Xref Database="Entrez Gene" ID="6391" />
  </DataNode>
  <DataNode TextLabel="SDHD" Type="GeneProduct" BackpageHead="SDHD | succinate dehydrogenase complex subunit..." GraphId="f83">
    <Graphics Color="000000" CenterX="5650.0" CenterY="9745.0" Width="900.0" Height="300.0" />
    <Xref Database="Entrez Gene" ID="6392" />
  </DataNode>
  <DataNode TextLabel="DLD" Type="GeneProduct" BackpageHead="DLD | dihydrolipoamide dehydrogenase (E3 compon..." GraphId="dec">
    <Graphics Color="000000" CenterX="7545.0" CenterY="3215.0" Width="900.0" Height="300.0" />
    <Xref Database="Entrez Gene" ID="1738" />
  </DataNode>
  <DataNode TextLabel="DLD" Type="GeneProduct" BackpageHead="DLD | dihydrolipoamide dehydrogenase (E3 compon..." GraphId="ea3">
    <Graphics Color="000000" CenterX="10680.0" CenterY="9995.0" Width="900.0" Height="300.0" />
    <Xref Database="Entrez Gene" ID="1738" />
  </DataNode>
  <DataNode TextLabel="SUCLG2" Type="GeneProduct" BackpageHead="SUCLG2 | succinate-CoA ligase GDP-forming bet..." GraphId="f3f">
    <Graphics Color="000000" CenterX="8040.0" CenterY="10950.0" Width="900.0" Height="300.0" />
    <Xref Database="Entrez Gene" ID="8801" />
  </DataNode>
  <DataNode TextLabel="SUCLG1" Type="GeneProduct" BackpageHead="SUCLG1 | succinate-CoA ligase GDP-forming alp..." GraphId="b79">
    <Graphics Color="000000" CenterX="8040.0" CenterY="10650.0" Width="900.0" Height="300.0" />
    <Xref Database="Entrez Gene" ID="8802" />
  </DataNode>
  <DataNode TextLabel="SUCLA2" Type="GeneProduct" BackpageHead="SUCLA2 | succinate-CoA ligase ADP-forming bet..." GraphId="a27">
    <Graphics Color="000000" CenterX="8040.0" CenterY="11250.0" Width="900.0" Height="300.0" />
    <Xref Database="Entrez Gene" ID="8803" />
  </DataNode>
  <DataNode TextLabel="PDHX" Type="GeneProduct" BackpageHead="PDHX | pyruvate dehydrogenase complex componen..." GraphId="fd3">
    <Graphics Color="000000" CenterX="7545.0" CenterY="3515.0" Width="900.0" Height="300.0" />
    <Xref Database="Entrez Gene" ID="8050" />
  </DataNode>
  <DataNode TextLabel="DLST" Type="GeneProduct" BackpageHead="DLST | dihydrolipoamide S-succinyltransferase (..." GraphId="ae2">
    <Graphics Color="000000" CenterX="10680.0" CenterY="9695.0" Width="900.0" Height="300.0" />
    <Xref Database="Entrez Gene" ID="1743" />
  </DataNode>
  <DataNode TextLabel="IDH3A" Type="GeneProduct" BackpageHead="IDH3A | isocitrate dehydrogenase 3 (NAD+) alpha..." GraphId="b1f">
    <Graphics Color="000000" CenterX="10990.0" CenterY="7350.0" Width="900.0" Height="300.0" />
    <Xref Database="Entrez Gene" ID="3419" />
  </DataNode>
  <DataNode TextLabel="IDH3B" Type="GeneProduct" BackpageHead="IDH3B | isocitrate dehydrogenase 3 (NAD+) beta" GraphId="ad2">
    <Graphics Color="000000" CenterX="10990.0" CenterY="7650.0" Width="900.0" Height="300.0" />
    <Xref Database="Entrez Gene" ID="3420" />
  </DataNode>
  <DataNode TextLabel="PC" Type="GeneProduct" BackpageHead="PC | pyruvate carboxylase" GraphId="c47">
    <Graphics Color="000000" CenterX="5835.0" CenterY="3335.0" Width="900.0" Height="300.0" />
    <Xref Database="Entrez Gene" ID="5091" />
  </DataNode>
  <DataNode TextLabel="SDHA" Type="GeneProduct" BackpageHead="SDHA | succinate dehydrogenase complex subunit..." GraphId="bad">
    <Graphics Color="000000" CenterX="5650.0" CenterY="8845.0" Width="900.0" Height="300.0" />
    <Xref Database="Entrez Gene" ID="6389" />
  </DataNode>
  <DataNode TextLabel="IDH3G" Type="GeneProduct" BackpageHead="IDH3G | isocitrate dehydrogenase 3 (NAD+) gamma..." GraphId="b23">
    <Graphics Color="000000" CenterX="10990.0" CenterY="7950.0" Width="900.0" Height="300.0" />
    <Xref Database="Entrez Gene" ID="3421" />
  </DataNode>
  <DataNode TextLabel="Malate" Type="Metabolite" BackpageHead="Malate" GraphId="fbe">
    <Graphics Color="0000ff" CenterX="5269.5" CenterY="6780.5" Width="746.0" Height="274.0" />
    <Xref Database="HMDB" ID="HMDB03256" />
  </DataNode>
  <DataNode TextLabel="Oxaloacetate" Type="Metabolite" BackpageHead="Oxaloacetate" GraphId="d76">
    <Graphics Color="0000ff" CenterX="5826.5" CenterY="5420.5" Width="1492.0" Height="274.0" />
    <Xref Database="HMDB" ID="HMDB00223" />
  </DataNode>
  <DataNode TextLabel="Fumarate" Type="Metabolite" BackpageHead="Fumarate" GraphId="bca">
    <Graphics Color="0000ff" CenterX="5320.5" CenterY="8060.5" Width="1079.0" Height="274.0" />
    <Xref Database="HMDB" ID="HMDB00134" />
  </DataNode>
  <DataNode TextLabel="Malate" Type="Metabolite" BackpageHead="Malate" GraphId="d0e">
    <Graphics Color="0000ff" CenterX="2114.5" CenterY="6795.5" Width="746.0" Height="274.0" />
    <Xref Database="HMDB" ID="HMDB03256" />
  </DataNode>
  <DataNode TextLabel="Oxaloacetate" Type="Metabolite" BackpageHead="Oxaloacetate" GraphId="e55">
    <Graphics Color="0000ff" CenterX="2146.5" CenterY="5345.5" Width="1492.0" Height="274.0" />
    <Xref Database="HMDB" ID="HMDB00223" />
  </DataNode>
  <DataNode TextLabel="Pyruvate" Type="Metabolite" BackpageHead="Pyruvate" GraphId="ed8">
    <Graphics Color="0000ff" CenterX="7575.0" CenterY="1568.0" Width="1010.0" Height="289.0" />
    <Xref Database="HMDB" ID="HMDB00243" />
  </DataNode>
  <DataNode TextLabel="Acetyl-CoA" Type="Metabolite" BackpageHead="Acetyl-CoA" GraphId="dc7">
    <Graphics Color="0000ff" CenterX="7577.5" CenterY="4035.5" Width="1290.0" Height="274.0" />
    <Xref Database="HMDB" ID="HMDB01206" />
  </DataNode>
  <DataNode TextLabel="Succinate" Type="Metabolite" BackpageHead="Succinate" GraphId="b57">
    <Graphics Color="0000ff" CenterX="6308.5" CenterY="10560.5" Width="1133.0" Height="274.0" />
    <Xref Database="HMDB" ID="HMDB00254" />
  </DataNode>
  <DataNode TextLabel="Isocitrate" Type="Metabolite" BackpageHead="Isocitrate" GraphId="c00">
    <Graphics Color="0000ff" CenterX="11032.0" CenterY="6825.5" Width="1066.0" Height="274.0" />
    <Xref Database="HMDB" ID="HMDB00193" />
  </DataNode>
  <DataNode TextLabel="Citrate" Type="Metabolite" BackpageHead="Citrate" GraphId="c9e">
    <Graphics Color="0000ff" CenterX="10335.5" CenterY="5450.5" Width="759.0" Height="274.0" />
    <Xref Database="HMDB" ID="HMDB00094" />
  </DataNode>
  <DataNode TextLabel="Succinyl-CoA" Type="Metabolite" BackpageHead="Succinyl-CoA" GraphId="cc0">
    <Graphics Color="0000ff" CenterX="10206.0" CenterY="10635.5" Width="1558.0" Height="274.0" />
    <Xref Database="HMDB" ID="HMDB01022" />
  </DataNode>
  <DataNode TextLabel="alpha-Ketoglutarate" Type="Metabolite" GraphId="c46f5">
    <Graphics Color="0000ff" CenterX="10860.0" CenterY="8830.0" Width="1800.0" Height="300.0" />
    <Xref Database="" ID="" />
  </DataNode>
  <Line>
    <Graphics ConnectorType="Straight" Color="000000">
      <Point x="7545.0" y="1715.0" />
      <Point x="7545.0" y="3865.0" ArrowHead="Arrow" />
    </Graphics>
  </Line>
  <Line>
    <Graphics ConnectorType="Straight" Color="000000">
      <Point x="10366.393450437365" y="5651.422051737239" />
      <Point x="10891.393450437365" y="6615.309875094965" ArrowHead="Arrow" />
    </Graphics>
  </Line>
  <Line>
    <Graphics ConnectorType="Straight" Color="000000">
      <Point x="11098.715867832969" y="6555.309875094965" />
      <Point x="10618.715867832969" y="5651.422051737239" ArrowHead="Arrow" />
    </Graphics>
  </Line>
  <Line>
    <Graphics ConnectorType="Straight" Color="000000">
      <Point x="5670.0" y="5620.0" />
      <Point x="5160.0" y="6585.0" ArrowHead="Arrow" />
    </Graphics>
  </Line>
  <Line>
    <Graphics ConnectorType="Straight" Color="000000">
      <Point x="5360.0" y="6600.0" />
      <Point x="5870.0" y="5620.0" ArrowHead="Arrow" />
    </Graphics>
  </Line>
  <Line>
    <Graphics ConnectorType="Straight" Color="000000">
      <Point x="5115.0" y="6955.0" />
      <Point x="5115.0" y="7905.0" ArrowHead="Arrow" />
    </Graphics>
  </Line>
  <Line>
    <Graphics ConnectorType="Straight" Color="000000">
      <Point x="10900.0" y="7050.0" />
      <Point x="10900.0" y="8650.0" ArrowHead="Arrow" />
    </Graphics>
  </Line>
  <Line>
    <Graphics ConnectorType="Straight" Color="000000">
      <Point x="5315.0" y="7855.0" />
      <Point x="5315.0" y="7005.0" ArrowHead="Arrow" />
    </Graphics>
  </Line>
  <Line>
    <Graphics ConnectorType="Straight" Color="000000">
      <Point x="11140.0" y="8600.0" />
      <Point x="11140.0" y="7000.0" ArrowHead="Arrow" />
    </Graphics>
  </Line>
  <Line>
    <Graphics ConnectorType="Straight" Color="000000">
      <Point x="6095.0" y="10385.0" />
      <Point x="5260.0" y="8250.0" ArrowHead="Arrow" />
    </Graphics>
  </Line>
  <Line>
    <Graphics ConnectorType="Straight" Color="000000">
      <Point x="10405.0" y="11520.0" />
      <Point x="10405.0" y="10870.0" ArrowHead="Arrow" />
    </Graphics>
  </Line>
  <Line Style="Broken">
    <Graphics ConnectorType="Straight" Color="000000">
      <Point x="5530.0" y="10180.0" />
      <Point x="5020.0" y="11445.0" ArrowHead="Arrow" />
    </Graphics>
  </Line>
  <Line>
    <Graphics ConnectorType="Straight" Color="000000">
      <Point x="7590.0" y="10990.0" />
      <Point x="6745.0" y="10735.0" ArrowHead="Arrow" />
    </Graphics>
  </Line>
  <Line>
    <Graphics ConnectorType="Straight" Color="000000">
      <Point x="8250.0" y="4585.0" />
      <Point x="9990.0" y="5230.0" ArrowHead="Arrow" />
    </Graphics>
  </Line>
  <Line>
    <Graphics ConnectorType="Straight" Color="000000">
      <Point x="6035.0" y="5205.0" />
      <Point x="7515.0" y="4575.0" />
    </Graphics>
  </Line>
  <Line Style="Broken">
    <Graphics ConnectorType="Straight" Color="000000">
      <Point x="7545.0" y="650.0" />
      <Point x="7545.0" y="1415.0" ArrowHead="Arrow" />
    </Graphics>
  </Line>
  <Line Style="Broken">
    <Graphics ConnectorType="Straight" Color="000000">
      <Point x="3550.0" y="2300.0" />
      <Point x="3550.0" y="11900.0" />
    </Graphics>
  </Line>
  <Line Style="Broken">
    <Graphics ConnectorType="Straight" Color="000000">
      <Point x="3300.0" y="2100.0" />
      <Point x="3300.0" y="12000.0" />
    </Graphics>
  </Line>
  <Line>
    <Graphics ConnectorType="Straight" Color="000000">
      <Point x="4713.452379269386" y="6821.4698620765375" />
      <Point x="2643.3391726010664" y="6821.4698620765375" ArrowHead="Arrow" />
    </Graphics>
  </Line>
  <Line>
    <Graphics ConnectorType="Straight" Color="000000">
      <Point x="2800.040969121776" y="6821.4698620765375" />
      <Point x="4849.53551835316" y="6821.4698620765375" ArrowHead="Arrow" />
    </Graphics>
  </Line>
  <Line>
    <Graphics ConnectorType="Straight" Color="000000">
      <Point x="2025.0" y="5560.0" />
      <Point x="2025.0" y="6510.0" ArrowHead="Arrow" />
    </Graphics>
  </Line>
  <Line>
    <Graphics ConnectorType="Straight" Color="000000">
      <Point x="2225.0" y="6510.0" />
      <Point x="2225.0" y="5560.0" ArrowHead="Arrow" />
    </Graphics>
  </Line>
  <Line Style="Broken">
    <Graphics ConnectorType="Straight" Color="000000">
      <Point x="4650.0" y="1150.0" />
      <Point x="16150.0" y="1150.0" />
    </Graphics>
  </Line>
  <Line Style="Broken">
    <Graphics ConnectorType="Straight" Color="000000">
      <Point x="4550.0" y="900.0" />
      <Point x="16150.0" y="900.0" />
    </Graphics>
  </Line>
  <Line>
    <Graphics ConnectorType="Straight" Color="000000">
      <Point x="9670.0" y="3175.0" />
      <Point x="8565.0" y="2375.0" ArrowHead="Arrow" />
    </Graphics>
  </Line>
  <Line>
    <Graphics ConnectorType="Straight" Color="000000">
      <Point x="9670.0" y="2070.0" />
      <Point x="8625.0" y="2070.0" ArrowHead="TBar" />
    </Graphics>
  </Line>
  <Line>
    <Graphics ConnectorType="Straight" Color="000000">
      <Point x="10510.0" y="10395.0" />
      <Point x="11050.0" y="9040.0" ArrowHead="Arrow" />
    </Graphics>
  </Line>
  <Line>
    <Graphics ConnectorType="Straight" Color="000000">
      <Point x="10795.0" y="9020.0" />
      <Point x="10285.0" y="10420.0" ArrowHead="Arrow" />
    </Graphics>
  </Line>
  <Line>
    <Graphics ConnectorType="Straight" Color="000000">
      <Point x="6960.0" y="1565.0" />
      <Point x="5830.0" y="1565.0" />
    </Graphics>
  </Line>
  <Line>
    <Graphics ConnectorType="Straight" Color="000000">
      <Point x="5830.0" y="1565.0" />
      <Point x="5830.0" y="5165.0" ArrowHead="Arrow" />
    </Graphics>
  </Line>
  <Line Style="Broken">
    <Graphics ConnectorType="Straight" Color="000000">
      <Point x="3300.0" y="2100.0" />
      <Point x="4550.0" y="900.0" />
    </Graphics>
  </Line>
  <Line Style="Broken">
    <Graphics ConnectorType="Straight" Color="000000">
      <Point x="3550.0" y="2250.0" />
      <Point x="4650.0" y="1150.0" />
    </Graphics>
  </Line>
  <Line>
    <Graphics ConnectorType="Straight" Color="000000">
      <Point x="7620.0" y="4200.0" />
      <Point x="7950.0" y="4575.0" ArrowHead="Arrow" />
    </Graphics>
  </Line>
  <Line>
    <Graphics ConnectorType="Straight" Color="000000">
      <Point x="7515.0" y="4575.0" />
      <Point x="8250.0" y="4575.0" />
    </Graphics>
  </Line>
  <Line Style="Broken">
    <Graphics ConnectorType="Straight" Color="000000">
      <Point x="5535.0" y="10155.0" />
      <Point x="6000.0" y="10155.0" />
    </Graphics>
  </Line>
  <Line Style="Broken">
    <Graphics ConnectorType="Straight" Color="000000">
      <Point x="10980.0" y="4035.0" />
      <Point x="8355.0" y="4035.0" ArrowHead="Arrow" />
    </Graphics>
  </Line>
  <Line Style="Broken">
    <Graphics ConnectorType="Straight" Color="000000">
      <Point x="10800.0" y="5415.0" />
      <Point x="11925.0" y="5415.0" ArrowHead="Arrow" />
    </Graphics>
  </Line>
  <Line Style="Broken">
    <Graphics ConnectorType="Straight" Color="000000">
      <Point x="2100.0" y="5085.0" />
      <Point x="2100.0" y="4200.0" ArrowHead="Arrow" />
    </Graphics>
  </Line>
  <Line>
    <Graphics ConnectorType="Straight" Color="000000">
      <Point x="9330.0" y="10740.0" />
      <Point x="8505.0" y="10980.0" />
    </Graphics>
  </Line>
  <Label TextLabel="Fatty Acid Synthesis" GraphId="aa9">
    <Graphics FontWeight="Bold" FontSize="150" Color="0000ff" CenterX="12976.0" CenterY="5406.0" Width="1963.0" Height="228.0" />
  </Label>
  <Label TextLabel="Glycolysis" GraphId="fea">
    <Graphics FontWeight="Bold" FontSize="180" Color="0000ff" CenterX="7549.5" CenterY="490.5" Width="1196.0" Height="274.0" />
  </Label>
  <Label TextLabel="Gluconeogenesis" GraphId="a95">
    <Graphics FontWeight="Bold" FontSize="180" Color="0000ff" CenterX="2154.5" CenterY="3985.5" Width="2001.0" Height="274.0" />
  </Label>
  <Label TextLabel="Degradation of Fatty Acids" GraphId="cd5">
    <Graphics FontWeight="Bold" FontSize="150" Color="0000ff" CenterX="10606.0" CenterY="11676.0" Width="2543.0" Height="228.0" />
  </Label>
  <Label TextLabel="Containing an Odd Number of Carbons" GraphId="fae">
    <Graphics FontWeight="Bold" FontSize="150" Color="0000ff" CenterX="10602.0" CenterY="11931.0" Width="3711.0" Height="228.0" />
  </Label>
  <Label TextLabel="Electron Transport Chain" GraphId="c2e">
    <Graphics FontWeight="Bold" FontSize="150" Color="0000ff" CenterX="4982.5" CenterY="11671.0" Width="2400.0" Height="228.0" />
  </Label>
  <Label TextLabel="Degradation of Fatty Acids" GraphId="f66">
    <Graphics FontWeight="Bold" FontSize="150" Color="0000ff" CenterX="12346.0" CenterY="3901.0" Width="2543.0" Height="228.0" />
  </Label>
  <Label TextLabel="Containing an Even Number of Carbons" GraphId="d11">
    <Graphics FontWeight="Bold" FontSize="150" Color="0000ff" CenterX="12451.0" CenterY="4171.0" Width="3788.0" Height="228.0" />
  </Label>
  <Label TextLabel="Mitochondrion" GraphId="a28">
    <Graphics FontWeight="Bold" FontSize="150" Color="006300" CenterX="4838.0" CenterY="1876.0" Width="1389.0" Height="228.0" />
  </Label>
  <Label TextLabel="Cytosol" GraphId="e6f">
    <Graphics FontWeight="Bold" FontSize="150" Color="006300" CenterX="3554.5" CenterY="1306.0" Width="731.0" Height="228.0" />
  </Label>
  <Shape Type="Brace" GraphId="a48">
    <Graphics FillColor="000000" Color="000000" CenterX="8515.0" CenterY="2225.0" Width="700.0" Height="130.0" Rotation="4.71238898038469" />
  </Shape>
  <InfoBox CenterX="67.5" CenterY="80.0" />
  <Legend CenterX="60.5" CenterY="8140.0" />
</Pathway>
