# Supplementary material for: Presenting and exploring biological pathways with PathVisio
Source: BMC Bioinformatics. 2008 Sep 25;9:399. doi: 10.1186/1471-2105-9-399 (PMC2569944; doi:10.1186/1471-2105-9-399)
Supplement: Additional file 2 — DNA replication pathway in MIM Style in GPML format. Rendering of the DNA replication pathway using the MIM style, derived from Aladjem et al[22] Part of this pathway is shown in figure 3. This file can be opened from within the PathVisio application. [file 1471-2105-9-399-S2.gpml]

<?xml version="1.0" encoding="ISO-8859-1"?>
<Pathway xmlns="http://genmapp.org/GPML/2007" Name="MIM-DNA Replication" Version="20070813" Author="Mirit I. Aladjem, Stefania Pasa, John N Weinstein, Yves Pommier and Kurt W. Kohn, Implemented by: Margot Sunshine, Hong Cao and David Kane" Maintainer="Martijn van Iersel" Email="Martijn.vaniersel@bigcat.unimaas.nl" Copyright="This pathway can be freely distributed, see comments">
  <Comment>This pathway can be freely distributed and can be downloaded without any charge, as long as the authors are properly attributed</Comment>
  <Graphics BoardWidth="16644.809127439687" BoardHeight="12503.192307692309" WindowWidth="18000.0" WindowHeight="12000.0" />
  <DataNode TextLabel="ORC4" Type="Unknown" GraphId="e53">
    <Graphics Color="000000" CenterX="12277.409525420302" CenterY="7390.3339852113495" Width="750.0" Height="250.0" />
    <Xref Database="" ID="" />
  </DataNode>
  <DataNode TextLabel="MCM5" Type="Unknown" GraphId="ee4">
    <Graphics Color="000000" CenterX="3382.5" CenterY="9990.0" Width="675.0" Height="225.0" />
    <Xref Database="" ID="" />
  </DataNode>
  <DataNode TextLabel="CHK2" Type="Unknown" GraphId="fb5">
    <Graphics Color="000000" CenterX="2910.0" CenterY="2595.0" Width="600.0" Height="210.0" />
    <Xref Database="" ID="" />
  </DataNode>
  <DataNode TextLabel="ORC1" Type="Unknown" GraphId="e82">
    <Graphics Color="000000" CenterX="12277.409525420302" CenterY="8715.912263547072" Width="750.0" Height="250.0" />
    <Xref Database="" ID="" />
  </DataNode>
  <DataNode TextLabel="dpf1" Type="Unknown" GraphId="d4f">
    <Graphics Color="000000" CenterX="1170.0" CenterY="4027.5" Width="615.0" Height="285.0" />
    <Xref Database="" ID="" />
  </DataNode>
  <DataNode TextLabel="MDM2" Type="Unknown" GraphId="de9">
    <Graphics Color="000000" CenterX="12302.221584385758" CenterY="5725.769230769231" Width="706.153846153873" Height="208.4615384615372" />
    <Xref Database="" ID="" />
  </DataNode>
  <DataNode TextLabel="CycB1" Type="Unknown" GraphId="ff2">
    <Graphics Color="000000" CenterX="8799.144661308823" CenterY="2395.3846153846152" Width="1200.0" Height="300.0" />
    <Xref Database="" ID="" />
  </DataNode>
  <DataNode TextLabel="p53" Type="Unknown" GraphId="d3e">
    <Graphics Color="000000" CenterX="12059.721584385758" CenterY="4948.269230769231" Width="748.846153846127" Height="183.4615384615372" />
    <Xref Database="" ID="" />
  </DataNode>
  <DataNode TextLabel="Cdk1" Type="Unknown" GraphId="fba">
    <Graphics Color="000000" CenterX="12509.144661308823" CenterY="2155.3846153846152" Width="1200.0" Height="300.0" />
    <Xref Database="" ID="" />
  </DataNode>
  <DataNode TextLabel="CHK1" Type="Unknown" GraphId="fb0">
    <Graphics Color="000000" CenterX="6172.5" CenterY="2092.5" Width="570.0" Height="330.0" />
    <Xref Database="" ID="" />
  </DataNode>
  <DataNode TextLabel="Gadd45" Type="Unknown" GraphId="d76">
    <Graphics Color="000000" CenterX="9399.572330654411" CenterY="3310.384615384617" Width="900.8553386911772" Height="300.0" />
    <Xref Database="" ID="" />
  </DataNode>
  <DataNode TextLabel="MCM3" Type="Unknown" GraphId="fd4">
    <Graphics Color="000000" CenterX="1507.5" CenterY="9990.0" Width="720.0" Height="225.0" />
    <Xref Database="" ID="" />
  </DataNode>
  <DataNode TextLabel="Cdc6" Type="Unknown" GraphId="a0b">
    <Graphics Color="000000" CenterX="6894.2307692307495" CenterY="6476.538461538463" Width="630.0" Height="330.0" />
    <Xref Database="" ID="" />
  </DataNode>
  <DataNode TextLabel="Cdc45" Type="Unknown" GraphId="d6e">
    <Graphics Color="000000" CenterX="7216.7307692307495" CenterY="11096.538461538463" Width="645.0" Height="270.0" />
    <Xref Database="" ID="" />
  </DataNode>
  <DataNode TextLabel="ATM" Type="Unknown" GraphId="df0">
    <Graphics Color="000000" CenterX="1920.0" CenterY="1522.5" Width="630.0" Height="225.0" />
    <Xref Database="" ID="" />
  </DataNode>
  <DataNode TextLabel="MCM2" Type="Unknown" GraphId="aa1">
    <Graphics Color="000000" CenterX="1507.5" CenterY="8227.5" Width="720.0" Height="225.0" />
    <Xref Database="" ID="" />
  </DataNode>
  <DataNode TextLabel="ORC5" Type="Unknown" GraphId="c5a">
    <Graphics Color="000000" CenterX="12277.4095254203" CenterY="7847.833985211348" Width="750.0" Height="250.0" />
    <Xref Database="" ID="" />
  </DataNode>
  <DataNode TextLabel="MCM10" Type="Unknown" GraphId="e61">
    <Graphics Color="000000" CenterX="1215.0" CenterY="6165.0" Width="810.0" Height="210.0" />
    <Xref Database="" ID="" />
  </DataNode>
  <DataNode TextLabel="ORC6" Type="Unknown" GraphId="a5e">
    <Graphics Color="000000" CenterX="12277.409525420302" CenterY="8305.333985211355" Width="750.0" Height="250.0" />
    <Xref Database="" ID="" />
  </DataNode>
  <DataNode TextLabel="Cdc25a" Type="Unknown" GraphId="d8b">
    <Graphics Color="000000" CenterX="6502.5" CenterY="4182.5" Width="765.0" Height="300.0" />
    <Xref Database="" ID="" />
  </DataNode>
  <DataNode TextLabel="CycA" Type="Unknown" GraphId="fef">
    <Graphics Color="000000" CenterX="8804.144661308823" CenterY="1695.3846153846152" Width="1200.0" Height="300.0" />
    <Xref Database="" ID="" />
  </DataNode>
  <DataNode TextLabel="CycE" Type="Unknown" GraphId="cb8">
    <Graphics Color="000000" CenterX="8717.221584385758" CenterY="680.1923076923076" Width="1006.153846153873" Height="259.61538461538476" />
    <Xref Database="" ID="" />
  </DataNode>
  <DataNode TextLabel="ORC2" Type="Unknown" GraphId="ce6">
    <Graphics Color="000000" CenterX="12277.409525420302" CenterY="6910.333985211346" Width="750.0" Height="250.0" />
    <Xref Database="" ID="" />
  </DataNode>
  <DataNode TextLabel="geminin" Type="Unknown" GraphId="c0e">
    <Graphics Color="000000" CenterX="8889.23076923075" CenterY="6979.038461538463" Width="765.0" Height="270.0" />
    <Xref Database="" ID="" />
  </DataNode>
  <DataNode TextLabel="MCM4" Type="Unknown" GraphId="f2a">
    <Graphics Color="000000" CenterX="1507.5" CenterY="9292.5" Width="720.0" Height="225.0" />
    <Xref Database="" ID="" />
  </DataNode>
  <DataNode TextLabel="p21" Type="Unknown" GraphId="b9a">
    <Graphics Color="000000" CenterX="12084.144661308823" CenterY="3312.884615384617" Width="1200.0" Height="300.0" />
    <Xref Database="" ID="" />
  </DataNode>
  <DataNode TextLabel="Cdk2" Type="Unknown" GraphId="f49">
    <Graphics Color="000000" CenterX="12549.144661308823" CenterY="1125.3846153846152" Width="1200.0" Height="300.0" />
    <Xref Database="" ID="" />
  </DataNode>
  <DataNode TextLabel="Cdt1" Type="Unknown" GraphId="c56">
    <Graphics Color="000000" CenterX="7614.2307692307495" CenterY="6476.538461538463" Width="630.0" Height="300.0" />
    <Xref Database="" ID="" />
  </DataNode>
  <DataNode TextLabel="ORC3" Type="Unknown" GraphId="eb4">
    <Graphics Color="000000" CenterX="13969.144661308823" CenterY="6888.269230769231" Width="720.0" Height="250.0" />
    <Xref Database="" ID="" />
  </DataNode>
  <DataNode TextLabel="ATR" Type="Unknown" GraphId="d89">
    <Graphics Color="000000" CenterX="5332.5" CenterY="1526.25" Width="555.0" Height="247.5" />
    <Xref Database="" ID="" />
  </DataNode>
  <DataNode TextLabel="hsk1" Type="Unknown" GraphId="ebb">
    <Graphics Color="000000" CenterX="2925.0" CenterY="4027.5" Width="570.0" Height="255.0" />
    <Xref Database="" ID="" />
  </DataNode>
  <DataNode TextLabel="MCM6,7" Type="Unknown" GraphId="b0f">
    <Graphics Color="000000" CenterX="3292.5" CenterY="9307.5" Width="765.0" Height="225.0" />
    <Xref Database="" ID="" />
  </DataNode>
  <DataNode TextLabel="wee1" Type="Unknown" GraphId="dbb">
    <Graphics Color="000000" CenterX="6879.230769230748" CenterY="3551.538461538463" Width="570.0" Height="300.0" />
    <Xref Database="" ID="" />
  </DataNode>
  <Line>
    <Graphics ConnectorType="Straight" Color="ff00ff">
      <Point x="9174.358495981618" y="3757.5" />
      <Point x="9174.358495981618" y="3460.384615384617" GraphRef="d76" relX="-0.5" relY="1.0" ArrowHead="mim-stimulation" />
    </Graphics>
  </Line>
  <Line>
    <Graphics ConnectorType="Straight" Color="000000">
      <Point x="13522.5" y="7847.833985211348" />
      <Point x="12652.4095254203" y="7847.833985211348" GraphRef="c5a" relX="1.0" relY="0.0" ArrowHead="mim-binding" />
    </Graphics>
  </Line>
  <Line>
    <Graphics ConnectorType="Straight" Color="000000">
      <Point x="13920.0" y="7610.0" />
      <Point x="13640.298507462694" y="7610.0" ArrowHead="mim-binding" />
    </Graphics>
  </Line>
  <Line>
    <Graphics ConnectorType="Straight" Color="000000">
      <Point x="13930.298507462694" y="7605.0" />
      <Point x="13930.298507462694" y="8300.0" />
    </Graphics>
  </Line>
  <Line>
    <Graphics ConnectorType="Straight" Color="000000">
      <Point x="14280.0" y="8715.912263547072" />
      <Point x="12652.409525420302" y="8715.912263547072" GraphRef="e82" relX="1.0" relY="0.0" ArrowHead="mim-binding" />
    </Graphics>
  </Line>
  <Line>
    <Graphics ConnectorType="Straight" Color="000000">
      <Point x="14280.0" y="7950.0" />
      <Point x="14050.298507462694" y="7950.0" ArrowHead="mim-binding" />
    </Graphics>
  </Line>
  <Line>
    <Graphics ConnectorType="Straight" Color="000000">
      <Point x="14280.298507462694" y="7950.0" />
      <Point x="14280.298507462694" y="8715.0" />
    </Graphics>
  </Line>
  <Line>
    <Graphics ConnectorType="Straight" Color="00ff00">
      <Point x="13004.144661308823" y="11066.538461538463" GraphRef="ed5" relX="0.0" relY="-1.0" ArrowHead="mim-stimulation" />
      <Point x="13004.144661308823" y="10306.538461538461" GraphRef="c64" relX="0.0" relY="1.000000000000006" />
    </Graphics>
  </Line>
  <Line>
    <Graphics ConnectorType="Straight" Color="00ff00">
      <Point x="12990.298507462694" y="10680.0" ArrowHead="mim-stimulation" />
      <Point x="7160.0" y="10690.0" />
    </Graphics>
  </Line>
  <Line>
    <Graphics ConnectorType="Straight" Color="00ff00">
      <Point x="6495.0" y="11025.0" GraphRef="bda72" relX="0.0" relY="-1.0" />
      <Point x="6500.0" y="10690.0" />
    </Graphics>
  </Line>
  <Line>
    <Graphics ConnectorType="Straight" Color="00ff00">
      <Point x="7020.0" y="10690.0" ArrowHead="mim-necessary-stimulation" />
      <Point x="6500.0" y="10690.0" />
    </Graphics>
  </Line>
  <Line>
    <Graphics ConnectorType="Straight" Color="00ff00">
      <Point x="7150.0" y="10370.0" ArrowHead="mim-necessary-stimulation" />
      <Point x="6705.0" y="10370.0" />
    </Graphics>
  </Line>
  <Line>
    <Graphics ConnectorType="Straight" Color="00ff00">
      <Point x="6450.0" y="8250.0" />
      <Point x="6697.5" y="8250.0" />
    </Graphics>
  </Line>
  <Line>
    <Graphics ConnectorType="Straight" Color="00ff00">
      <Point x="6700.0" y="8260.0" />
      <Point x="6700.0" y="10357.5" />
    </Graphics>
  </Line>
  <Line>
    <Graphics ConnectorType="Straight" Color="ff0000">
      <Point x="11475.0" y="8797.5" GraphRef="f1888" relX="0.0" relY="1.0" />
      <Point x="11475.0" y="8977.5" />
    </Graphics>
  </Line>
  <Line>
    <Graphics ConnectorType="Straight" Color="ff0000">
      <Point x="11535.0" y="6795.0" GraphRef="a41d3" relX="0.0" relY="-1.0" />
      <Point x="11540.298507462694" y="6645.0" />
    </Graphics>
  </Line>
  <Line>
    <Graphics ConnectorType="Straight" Color="ff0000">
      <Point x="14600.298507462694" y="10690.0" />
      <Point x="13060.298507462694" y="10680.0" ArrowHead="TBar" />
    </Graphics>
  </Line>
  <Line>
    <Graphics ConnectorType="Straight" Color="ff0000">
      <Point x="14590.298507462694" y="6637.5" />
      <Point x="14590.298507462694" y="10690.0" />
    </Graphics>
  </Line>
  <Line>
    <Graphics ConnectorType="Straight" Color="ff0000">
      <Point x="11527.5" y="6640.0" />
      <Point x="14580.0" y="6640.0" />
    </Graphics>
  </Line>
  <Line>
    <Graphics ConnectorType="Straight" Color="00ff00">
      <Point x="11210.298507462694" y="8610.0" ArrowHead="mim-catalysis" />
      <Point x="11200.298507462694" y="6980.0" />
    </Graphics>
  </Line>
  <Line>
    <Graphics ConnectorType="Straight" Color="000000">
      <Point x="13300.298507462694" y="8370.0" GraphRef="cd074" relX="0.0" relY="1.0" ArrowHead="mim-binding" />
      <Point x="13304.144661308823" y="10006.538461538461" GraphRef="c64" relX="0.5" relY="-1.0" ArrowHead="mim-binding" />
    </Graphics>
  </Line>
  <Line>
    <Graphics ConnectorType="Straight" Color="ff0000">
      <Point x="4305.0" y="10020.0" />
      <Point x="4304.999999999999" y="1530.0" />
    </Graphics>
  </Line>
  <Line>
    <Graphics ConnectorType="Straight" Color="0000ff">
      <Point x="12050.0" y="4520.0" />
      <Point x="12059.721584385758" y="4856.538461538463" GraphRef="d3e" relX="0.0" relY="-1.0" ArrowHead="Arrow" />
    </Graphics>
  </Line>
  <Line>
    <Graphics ConnectorType="Straight" Color="000000">
      <Point x="10420.298507462694" y="2155.3846153846152" />
      <Point x="11909.144661308823" y="2155.3846153846152" GraphRef="fba" relX="-1.0" relY="0.0" ArrowHead="mim-binding" />
    </Graphics>
  </Line>
  <Line>
    <Graphics ConnectorType="Straight" Color="000000">
      <Point x="6832.5" y="9245.0" />
      <Point x="12870.298507462694" y="9245.0" ArrowHead="mim-binding" />
    </Graphics>
  </Line>
  <Line>
    <Graphics ConnectorType="Straight" Color="000000">
      <Point x="10293.75" y="1248.75" />
      <Point x="10425.0" y="1117.5" />
    </Graphics>
  </Line>
  <Line>
    <Graphics ConnectorType="Straight" Color="00ff00">
      <Point x="2344.2884757729335" y="7390.711524227067" />
      <Point x="2625.0" y="7680.0" />
    </Graphics>
  </Line>
  <Line>
    <Graphics ConnectorType="Straight" Color="000000">
      <Point x="10200.0" y="660.0000000000001" />
      <Point x="9235.298507462694" y="660.0" ArrowHead="mim-binding" />
    </Graphics>
  </Line>
  <Line>
    <Graphics ConnectorType="Straight" Color="000000">
      <Point x="10310.298507462694" y="2260.0" />
      <Point x="10430.298507462694" y="2150.0" />
    </Graphics>
  </Line>
  <Line>
    <Graphics ConnectorType="Straight" Color="00ff00">
      <Point x="2340.0" y="7395.0" />
      <Point x="2340.0" y="4035.0" />
    </Graphics>
  </Line>
  <Line>
    <Graphics ConnectorType="Straight" Color="000000">
      <Point x="13125.0" y="7390.3339852113495" />
      <Point x="12652.409525420302" y="7390.3339852113495" GraphRef="e53" relX="1.0" relY="0.0" ArrowHead="mim-binding" />
    </Graphics>
  </Line>
  <Line>
    <Graphics ConnectorType="Straight" Color="00ff00">
      <Point x="5505.0" y="3180.0" />
      <Point x="6007.5" y="3180.0" />
    </Graphics>
  </Line>
  <Line>
    <Graphics ConnectorType="Straight" Color="000000">
      <Point x="2497.5" y="8655.0" ArrowHead="mim-binding" />
      <Point x="2655.0" y="8655.0" />
    </Graphics>
  </Line>
  <Line>
    <Graphics ConnectorType="Straight" Color="000000">
      <Point x="13515.0" y="7250.0" />
      <Point x="13280.298507462694" y="7250.0" ArrowHead="mim-binding" />
    </Graphics>
  </Line>
  <Line>
    <Graphics ConnectorType="Straight" Color="00ff00">
      <Point x="6015.0" y="7260.000000000001" />
      <Point x="900.0" y="7260.0" />
    </Graphics>
  </Line>
  <Line>
    <Graphics ConnectorType="Straight" Color="000000">
      <Point x="10178.899253731346" y="1681.399253731347" />
      <Point x="10305.298507462694" y="1555.0" />
    </Graphics>
  </Line>
  <Line>
    <Graphics ConnectorType="Straight" Color="00ff00">
      <Point x="5505.0" y="3180.0" />
      <Point x="5505.0" y="4072.5" ArrowHead="mim-catalysis" />
    </Graphics>
  </Line>
  <Line>
    <Graphics ConnectorType="Straight" Color="ff0000">
      <Point x="2970.0" y="3600.0" />
      <Point x="2025.0" y="3600.0" />
    </Graphics>
  </Line>
  <Line>
    <Graphics ConnectorType="Straight" Color="ff00ff">
      <Point x="8925.0" y="3030.0000000000005" />
      <Point x="13680.0" y="3030.0000000000005" />
    </Graphics>
  </Line>
  <Line>
    <Graphics ConnectorType="Straight" Color="ff0000">
      <Point x="11475.0" y="8990.0" />
      <Point x="12990.0" y="8990.0" ArrowHead="TBar" />
    </Graphics>
  </Line>
  <Line>
    <Graphics ConnectorType="Straight" Color="ff0000">
      <Point x="12434.144661308821" y="4948.269230769231" GraphRef="d3e" relX="1.0" relY="0.0" />
      <Point x="12840.298507462694" y="4945.0" GraphRef="f7f" relX="-1.0" relY="-0.2" ArrowHead="mim-conversion" />
    </Graphics>
  </Line>
  <Line>
    <Graphics ConnectorType="Straight" Color="ff0000">
      <Point x="5790.0" y="4190.0" ArrowHead="LigandRound" />
      <Point x="5790.0" y="4500.0" />
    </Graphics>
  </Line>
  <Line>
    <Graphics ConnectorType="Straight" Color="00ff00">
      <Point x="10120.0" y="4850.0" />
      <Point x="6015.0" y="4850.0" />
    </Graphics>
  </Line>
  <Line>
    <Graphics ConnectorType="Straight" Color="ff0000">
      <Point x="1425.0" y="5775.0" />
      <Point x="1830.0" y="5775.0" GraphRef="f04" relX="-1.0" relY="0.0" ArrowHead="mim-conversion" />
    </Graphics>
  </Line>
  <Line>
    <Graphics ConnectorType="Straight" Color="ff0000">
      <Point x="4650.0" y="5055.0" />
      <Point x="1102.5" y="5055.0" ArrowHead="TBar" />
    </Graphics>
  </Line>
  <Line>
    <Graphics ConnectorType="Straight" Color="00ff00">
      <Point x="13960.298507462694" y="1860.0" />
      <Point x="13960.298507462694" y="1310.0" ArrowHead="mim-cleavage" />
    </Graphics>
  </Line>
  <Line>
    <Graphics ConnectorType="Straight" Color="000000">
      <Point x="1620.0" y="6180.0" GraphRef="e61" relX="1.0" relY="0.14285714285714285" ArrowHead="mim-binding" />
      <Point x="6440.0" y="6160.0" />
    </Graphics>
  </Line>
  <Line>
    <Graphics ConnectorType="Straight" Color="0000ff">
      <Point x="10485.298507462694" y="6881.538461538463" GraphRef="c5d" relX="0.5897435897437289" relY="0.047619047619047616" />
      <Point x="11840.520770544816" y="6880.034523179243" GraphRef="ce6" relX="-1.1650366796679616" relY="-0.24239569625682775" ArrowHead="Arrow" />
    </Graphics>
  </Line>
  <Line>
    <Graphics ConnectorType="Straight" Color="00ff00">
      <Point x="6187.5" y="2550.0" ArrowHead="mim-necessary-stimulation" />
      <Point x="5595.0" y="2550.0" />
    </Graphics>
  </Line>
  <Line>
    <Graphics ConnectorType="Straight" Color="00ff00">
      <Point x="1170.0" y="1815.0" />
      <Point x="1920.0" y="1815.0" ArrowHead="mim-stimulation" />
    </Graphics>
  </Line>
  <Line>
    <Graphics ConnectorType="Straight" Color="000000">
      <Point x="10300.0" y="2260.0" />
      <Point x="10300.0" y="2392.5" />
    </Graphics>
  </Line>
  <Line>
    <Graphics ConnectorType="Straight" Color="00ff00">
      <Point x="5250.0" y="2970.0" />
      <Point x="5250.0" y="4065.0" ArrowHead="mim-catalysis" />
    </Graphics>
  </Line>
  <Line>
    <Graphics ConnectorType="Straight" Color="000000">
      <Point x="8506.73076923075" y="6979.038461538463" GraphRef="c0e" relX="-1.0" relY="0.0" ArrowHead="mim-binding" />
      <Point x="7737.5" y="6975.0" ArrowHead="mim-binding" />
    </Graphics>
  </Line>
  <Line>
    <Graphics ConnectorType="Straight" Color="000000">
      <Point x="2655.0" y="9900.0" GraphRef="ea0" relX="0.0" relY="-1.0" ArrowHead="mim-binding" />
      <Point x="2655.0" y="8662.5" />
    </Graphics>
  </Line>
  <Line>
    <Graphics ConnectorType="Straight" Color="0000ff">
      <Point x="5070.0" y="2092.5" GraphRef="da1" relX="0.5833333333333334" relY="0.14285714285714285" />
      <Point x="5887.5" y="2092.5" GraphRef="fb0" relX="-1.0" relY="0.0" ArrowHead="Arrow" />
    </Graphics>
  </Line>
  <Line>
    <Graphics ConnectorType="Straight" Color="ff00ff">
      <Point x="9315.0" y="3890.0" />
      <Point x="13660.0" y="3890.0" />
    </Graphics>
  </Line>
  <Line>
    <Graphics ConnectorType="Straight" Color="00ff00">
      <Point x="10100.298507462694" y="4860.0" />
      <Point x="10100.298507462694" y="2400.0" ArrowHead="LigandRound" />
    </Graphics>
  </Line>
  <Line>
    <Graphics ConnectorType="Straight" Color="0000ff">
      <Point x="1425.0" y="5587.5" GraphRef="ab1" relX="-0.13043478260869565" relY="0.8333333333333334" />
      <Point x="1417.5" y="6060.0" GraphRef="e61" relX="0.5" relY="-1.0" ArrowHead="mim-binding" />
    </Graphics>
  </Line>
  <Line>
    <Graphics ConnectorType="Straight" Color="00ff00">
      <Point x="10870.0" y="5110.0" />
      <Point x="6195.0" y="5110.0" />
    </Graphics>
  </Line>
  <Line>
    <Graphics ConnectorType="Straight" Color="ff00ff">
      <Point x="8798.899253731346" y="2908.6007462686534" />
      <Point x="8926.399253731346" y="3036.100746268653" />
    </Graphics>
  </Line>
  <Line>
    <Graphics ConnectorType="Straight" Color="000000">
      <Point x="6835.0" y="6665.0" ArrowHead="mim-binding" />
      <Point x="6835.0" y="9240.0" />
    </Graphics>
  </Line>
  <Line>
    <Graphics ConnectorType="Straight" Color="0000ff">
      <Point x="5065.0" y="4182.5" GraphRef="ca9" relX="1.0" relY="0.0" />
      <Point x="6120.0" y="4182.5" GraphRef="d8b" relX="-1.0" relY="0.0" ArrowHead="Arrow" />
    </Graphics>
  </Line>
  <Line>
    <Graphics ConnectorType="Straight" Color="00ff00">
      <Point x="2925.0" y="2969.9999999999995" />
      <Point x="5250.0" y="2969.9999999999995" />
    </Graphics>
  </Line>
  <Line>
    <Graphics ConnectorType="Straight" Color="ff0000">
      <Point x="2025.0" y="3600.0" />
      <Point x="2025.0" y="4005.0" ArrowHead="TBar" />
    </Graphics>
  </Line>
  <Line>
    <Graphics ConnectorType="Straight" Color="00ff00">
      <Point x="5790.0" y="7687.5" />
      <Point x="5790.0" y="11025.0" ArrowHead="mim-catalysis" />
    </Graphics>
  </Line>
  <Line>
    <Graphics ConnectorType="Straight" Color="000000">
      <Point x="7170.0" y="9675.0" ArrowHead="mim-binding" />
      <Point x="7155.0" y="10950.0" ArrowHead="mim-binding" />
    </Graphics>
  </Line>
  <Line>
    <Graphics ConnectorType="Straight" Color="ff0000">
      <Point x="13630.298507462694" y="1640.0" />
      <Point x="12495.0" y="1640.0" />
    </Graphics>
  </Line>
  <Line>
    <Graphics ConnectorType="Straight" Color="00ff00">
      <Point x="2049.726045165985" y="7689.726045165985" />
      <Point x="2347.5" y="7380.0" />
    </Graphics>
  </Line>
  <Line>
    <Graphics ConnectorType="Straight" Color="00ff00">
      <Point x="8220.0" y="6120.0" />
      <Point x="7800.0" y="6120.0" ArrowHead="mim-stimulation" />
    </Graphics>
  </Line>
  <Line>
    <Graphics ConnectorType="Straight" Color="0000ff">
      <Point x="5625.0" y="11126.538461538463" GraphRef="fc1" relX="0.6987179487180584" relY="0.047619047619047616" />
      <Point x="6870.0" y="11126.538461538463" GraphRef="d6e" relX="-1.0751341681573627" relY="0.2222222222222222" ArrowHead="Arrow" />
    </Graphics>
  </Line>
  <Line>
    <Graphics ConnectorType="Straight" Color="000000">
      <Point x="10180.0" y="1680.0" />
      <Point x="9404.144661308823" y="1695.3846153846152" GraphRef="fef" relX="1.0" relY="0.0" ArrowHead="mim-binding" />
    </Graphics>
  </Line>
  <Line>
    <Graphics ConnectorType="Straight" Color="000000">
      <Point x="10300.0" y="1810.0" />
      <Point x="10300.0" y="2047.5" />
    </Graphics>
  </Line>
  <Line>
    <Graphics ConnectorType="Straight" Color="00ff00">
      <Point x="13990.298507462694" y="4177.5" />
      <Point x="13990.298507462694" y="2390.0" ArrowHead="mim-cleavage" />
    </Graphics>
  </Line>
  <Line>
    <Graphics ConnectorType="Straight" Color="00ff00">
      <Point x="5580.0" y="2175.0" GraphRef="a89ab" relX="0.0" relY="1.0" />
      <Point x="5580.0" y="2550.0" />
    </Graphics>
  </Line>
  <Line>
    <Graphics ConnectorType="Straight" Color="ff0000">
      <Point x="5790.0" y="4500.0" />
      <Point x="7185.0" y="4500.0" />
    </Graphics>
  </Line>
  <Line>
    <Graphics ConnectorType="Straight" Color="00ff00">
      <Point x="6007.5" y="3172.5" />
      <Point x="6180.0" y="3000.0" />
    </Graphics>
  </Line>
  <Line>
    <Graphics ConnectorType="Straight" Color="00ff00">
      <Point x="11200.298507462694" y="6755.0" ArrowHead="mim-catalysis" />
      <Point x="11180.298507462694" y="2150.0" ArrowHead="LigandRound" />
    </Graphics>
  </Line>
  <Line>
    <Graphics ConnectorType="Straight" Color="0000ff">
      <Point x="10410.298507462694" y="8716.538461538463" GraphRef="e21" relX="0.5064102564103956" relY="0.3333333333333333" />
      <Point x="11902.409525420302" y="8715.912263547072" GraphRef="e82" relX="-1.0" relY="0.0" ArrowHead="Arrow" />
    </Graphics>
  </Line>
  <Line>
    <Graphics ConnectorType="Straight" Color="000000">
      <Point x="10297.5" y="2395.3846153846152" />
      <Point x="9399.144661308823" y="2395.3846153846152" GraphRef="ff2" relX="1.0" relY="0.0" ArrowHead="mim-binding" />
    </Graphics>
  </Line>
  <Line>
    <Graphics ConnectorType="Straight" Color="000000">
      <Point x="1867.5" y="9990.0" GraphRef="fd4" relX="1.0" relY="0.0" ArrowHead="mim-binding" />
      <Point x="3045.0" y="9990.0" GraphRef="ee4" relX="-1.0" relY="0.0" ArrowHead="mim-binding" />
    </Graphics>
  </Line>
  <Line>
    <Graphics ConnectorType="Straight" Color="000000">
      <Point x="11484.144661308823" y="3312.884615384617" GraphRef="b9a" relX="-1.0" relY="0.0" ArrowHead="mim-binding" />
      <Point x="9850.0" y="3310.384615384617" GraphRef="d76" relX="1.0" relY="0.0" ArrowHead="mim-binding" />
    </Graphics>
  </Line>
  <Line>
    <Graphics ConnectorType="Straight" Color="000000">
      <Point x="12652.409525420302" y="6910.333985211346" GraphRef="ce6" relX="1.0" relY="0.0" ArrowHead="mim-binding" />
      <Point x="13612.5" y="6910.333985211346" ArrowHead="mim-binding" />
    </Graphics>
  </Line>
  <Line>
    <Graphics ConnectorType="Straight" Color="ff0000">
      <Point x="6950.0" y="5977.5" />
      <Point x="6645.0" y="5977.5" GraphRef="c0b" relX="1.0" relY="0.0" ArrowHead="mim-conversion" />
    </Graphics>
  </Line>
  <Line>
    <Graphics ConnectorType="Straight" Color="ff0000">
      <Point x="13640.298507462694" y="1640.0" />
      <Point x="13640.298507462694" y="2160.0" ArrowHead="LigandRound" />
    </Graphics>
  </Line>
  <Line>
    <Graphics ConnectorType="Straight" Color="00ff00">
      <Point x="8220.0" y="6967.5" ArrowHead="LigandRound" />
      <Point x="8220.0" y="6120.0" />
    </Graphics>
  </Line>
  <Line>
    <Graphics ConnectorType="Straight" Color="00ff00">
      <Point x="7425.0" y="2760.0" />
      <Point x="7425.0" y="3547.5" ArrowHead="mim-necessary-stimulation" />
    </Graphics>
  </Line>
  <Line>
    <Graphics ConnectorType="Straight" Color="00ff00">
      <Point x="2137.5" y="7860.0" />
      <Point x="2145.0" y="8190.0" ArrowHead="mim-necessary-stimulation" />
    </Graphics>
  </Line>
  <Line>
    <Graphics ConnectorType="Straight" Color="0000ff">
      <Point x="2970.0" y="3405.0" GraphRef="b91" relX="0.043478260869565216" relY="0.75" />
      <Point x="2955.0" y="3900.0" GraphRef="ebb" relX="0.10526315789473684" relY="-1.0" ArrowHead="mim-binding" />
    </Graphics>
  </Line>
  <Line>
    <Graphics ConnectorType="Straight" Color="00ff00">
      <Point x="2040.0" y="7693.088928962875" />
      <Point x="1605.0" y="7693.088928962875" ArrowHead="mim-catalysis" />
    </Graphics>
  </Line>
  <Line>
    <Graphics ConnectorType="Straight" Color="00ff00">
      <Point x="6015.0" y="7260.0" />
      <Point x="6015.0" y="4837.5" />
    </Graphics>
  </Line>
  <Line>
    <Graphics ConnectorType="Straight" Color="000000">
      <Point x="10177.5" y="1687.5" />
      <Point x="10301.25" y="1811.25" />
    </Graphics>
  </Line>
  <Line>
    <Graphics ConnectorType="Straight" Color="000000">
      <Point x="13130.298507462694" y="6990.0" GraphRef="a2dc4" relX="0.0" relY="1.0" ArrowHead="mim-binding" />
      <Point x="13130.298507462694" y="7387.5" />
    </Graphics>
  </Line>
  <Line>
    <Graphics ConnectorType="Straight" Color="000000">
      <Point x="2775.0" y="9629.999999999998" ArrowHead="mim-binding" />
      <Point x="12890.298507462694" y="9629.999999999998" ArrowHead="mim-binding" />
    </Graphics>
  </Line>
  <Line>
    <Graphics ConnectorType="Straight" Color="000000">
      <Point x="10202.649253731346" y="664.8507462686531" />
      <Point x="10310.298507462694" y="772.5000000000001" />
    </Graphics>
  </Line>
  <Line>
    <Graphics ConnectorType="Straight" Color="00ff00">
      <Point x="6172.5" y="2257.5" GraphRef="fb0" relX="0.0" relY="1.0" />
      <Point x="6165.0" y="3435.0" ArrowHead="mim-catalysis" />
    </Graphics>
  </Line>
  <Line>
    <Graphics ConnectorType="Straight" Color="ff00ff">
      <Point x="12209.144661308823" y="2835.0" />
      <Point x="12209.144661308823" y="2305.3846153846152" GraphRef="fba" relX="-0.5" relY="1.0" ArrowHead="mim-stimulation" />
    </Graphics>
  </Line>
  <Line>
    <Graphics ConnectorType="Straight" Color="ff0000">
      <Point x="13597.5" y="660.0000000000001" />
      <Point x="12550.0" y="660.0" />
    </Graphics>
  </Line>
  <Line>
    <Graphics ConnectorType="Straight" Color="000000">
      <Point x="10300.0" y="1005.0" />
      <Point x="10300.0" y="780.0" />
    </Graphics>
  </Line>
  <Line>
    <Graphics ConnectorType="Straight" Color="ff00ff">
      <Point x="12405.298507462694" y="3030.0" />
      <Point x="12202.798507462694" y="2827.5" />
    </Graphics>
  </Line>
  <Line>
    <Graphics ConnectorType="Straight" Color="000000">
      <Point x="1725.0" y="9315.0" ArrowHead="mim-binding" />
      <Point x="2865.0" y="9315.0" ArrowHead="mim-binding" />
    </Graphics>
  </Line>
  <Line>
    <Graphics ConnectorType="Straight" Color="00ff00">
      <Point x="5355.0" y="1673.5714285714287" GraphRef="d89" relX="0.08108108108108109" relY="1.1904761904761905" />
      <Point x="5355.0" y="1995.0" ArrowHead="mim-catalysis" />
    </Graphics>
  </Line>
  <Line>
    <Graphics ConnectorType="Straight" Color="00ff00">
      <Point x="6195.0" y="5107.5" />
      <Point x="6195.0" y="11017.5" ArrowHead="mim-catalysis" />
    </Graphics>
  </Line>
  <Line>
    <Graphics ConnectorType="Straight" Color="ff0000">
      <Point x="13610.298507462694" y="660.0" />
      <Point x="13610.298507462694" y="1150.0" ArrowHead="LigandRound" />
    </Graphics>
  </Line>
  <Line>
    <Graphics ConnectorType="Straight" Color="00ff00">
      <Point x="7540.0" y="5790.0" />
      <Point x="7042.5" y="5790.0" ArrowHead="mim-catalysis" />
    </Graphics>
  </Line>
  <Line>
    <Graphics ConnectorType="Straight" Color="000000">
      <Point x="10300.0" y="1245.0" />
      <Point x="10300.0" y="1560.0" />
    </Graphics>
  </Line>
  <Line>
    <Graphics ConnectorType="Straight" Color="00ff00">
      <Point x="2122.5" y="2227.5" />
      <Point x="3705.0" y="2227.5" />
    </Graphics>
  </Line>
  <Line>
    <Graphics ConnectorType="Straight" Color="ff0000">
      <Point x="2235.0" y="1530.0000000000002" GraphRef="df0" relX="1.0" relY="0.06666666666666869" />
      <Point x="4305.0" y="1530.0" />
    </Graphics>
  </Line>
  <Line>
    <Graphics ConnectorType="Straight" Color="000000">
      <Point x="1815.0" y="8235.0" ArrowHead="mim-binding" />
      <Point x="2370.0" y="8235.0" />
    </Graphics>
  </Line>
  <Line>
    <Graphics ConnectorType="Straight" Color="00ff00">
      <Point x="899.9999999999998" y="8685.0" />
      <Point x="899.9999999999997" y="7267.5" />
    </Graphics>
  </Line>
  <Line>
    <Graphics ConnectorType="Straight" Color="0000ff">
      <Point x="5925.0" y="3551.538461538463" GraphRef="eca" relX="0.865384615384725" relY="0.14285714285714285" />
      <Point x="6540.0" y="3551.538461538463" GraphRef="dbb" relX="-1.190283400809641" relY="0.0" ArrowHead="Arrow" />
    </Graphics>
  </Line>
  <Line>
    <Graphics ConnectorType="Straight" Color="00ff00">
      <Point x="2925.0" y="2715.0" GraphRef="fb5" relX="0.05" relY="1.1428571428571428" />
      <Point x="2925.0" y="2955.0" />
    </Graphics>
  </Line>
  <Line>
    <Graphics ConnectorType="Straight" Color="00ff00">
      <Point x="10537.5" y="1390.0" />
      <Point x="10300.298507462694" y="1390.0" ArrowHead="LigandRound" />
    </Graphics>
  </Line>
  <Line>
    <Graphics ConnectorType="Straight" Color="00ff00">
      <Point x="1927.5" y="2002.5" />
      <Point x="2122.5" y="2227.5" />
    </Graphics>
  </Line>
  <Line>
    <Graphics ConnectorType="Straight" Color="00ff00">
      <Point x="6885.0" y="4182.5" GraphRef="d8b" relX="1.0" relY="0.0" />
      <Point x="13987.5" y="4182.499999999999" />
    </Graphics>
  </Line>
  <Line>
    <Graphics ConnectorType="Straight" Color="00ff00">
      <Point x="13370.298507462694" y="2290.0" ArrowHead="mim-catalysis" />
      <Point x="13370.298507462694" y="3547.5" />
    </Graphics>
  </Line>
  <Line>
    <Graphics ConnectorType="Straight" Color="00ff00">
      <Point x="2632.5" y="7680.0" />
      <Point x="5790.0" y="7680.0" />
    </Graphics>
  </Line>
  <Line>
    <Graphics ConnectorType="Straight" Color="000000">
      <Point x="6990.0" y="7370.0" />
      <Point x="7660.0" y="7360.0" />
    </Graphics>
  </Line>
  <Line>
    <Graphics ConnectorType="Straight" Color="ff0000">
      <Point x="7785.0" y="6330.0" />
      <Point x="7785.0" y="5765.0" GraphRef="cb5" relX="0.0" relY="1.0" ArrowHead="mim-conversion" />
    </Graphics>
  </Line>
  <Line>
    <Graphics ConnectorType="Straight" Color="00ff00">
      <Point x="1920.0" y="1635.0" GraphRef="df0" relX="0.0" relY="1.0" />
      <Point x="1920.0" y="2520.0" ArrowHead="mim-catalysis" />
    </Graphics>
  </Line>
  <Line>
    <Graphics ConnectorType="Straight" Color="00ff00">
      <Point x="7432.5" y="2760.0" />
      <Point x="6165.0" y="2760.0" />
    </Graphics>
  </Line>
  <Line>
    <Graphics ConnectorType="Straight" Color="ff00ff">
      <Point x="11784.144661308823" y="3772.5" />
      <Point x="11784.144661308823" y="3462.884615384617" GraphRef="b9a" relX="-0.5" relY="1.0" ArrowHead="mim-stimulation" />
    </Graphics>
  </Line>
  <Line>
    <Graphics ConnectorType="Straight" Color="00ff00">
      <Point x="7545.000000000001" y="5291.612903225807" />
      <Point x="7545.000000000001" y="5800.0" />
    </Graphics>
  </Line>
  <Line>
    <Graphics ConnectorType="Straight" Color="000000">
      <Point x="10417.5" y="1125.3846153846152" />
      <Point x="11949.144661308823" y="1125.3846153846152" GraphRef="f49" relX="-1.0" relY="0.0" ArrowHead="mim-binding" />
    </Graphics>
  </Line>
  <Line>
    <Graphics ConnectorType="Straight" Color="000000">
      <Point x="1016.25" y="4170.0" GraphRef="d4f" relX="-0.5" relY="1.0" ArrowHead="mim-binding" />
      <Point x="1012.5" y="6060.0" GraphRef="e61" relX="-0.5" relY="-1.0" ArrowHead="mim-binding" />
    </Graphics>
  </Line>
  <Line>
    <Graphics ConnectorType="Straight" Color="ff00ff">
      <Point x="9313.899253731346" y="3893.600746268653" />
      <Point x="9175.298507462694" y="3755.0" />
    </Graphics>
  </Line>
  <Line>
    <Graphics ConnectorType="Straight" Color="000000">
      <Point x="2370.0" y="9225.0" GraphRef="cd8" relX="0.0" relY="-1.0" ArrowHead="mim-binding" />
      <Point x="2370.0" y="8242.5" />
    </Graphics>
  </Line>
  <Line>
    <Graphics ConnectorType="Straight" Color="0000ff">
      <Point x="1477.5" y="7447.5" GraphRef="d5a" relX="0.13043478260869565" relY="0.5833333333333334" />
      <Point x="1479.8076923076924" y="8115.0" GraphRef="aa1" relX="-0.07692307692307693" relY="-1.0" ArrowHead="Arrow" />
    </Graphics>
  </Line>
  <Line>
    <Graphics ConnectorType="Straight" Color="000000">
      <Point x="12160.298507462694" y="5060.0" ArrowHead="mim-binding" />
      <Point x="12160.0" y="5620.0" ArrowHead="mim-binding" />
    </Graphics>
  </Line>
  <Line>
    <Graphics ConnectorType="Straight" Color="000000">
      <Point x="7665.0" y="6630.0" ArrowHead="mim-binding" />
      <Point x="7665.0" y="7360.0" />
    </Graphics>
  </Line>
  <Line>
    <Graphics ConnectorType="Straight" Color="000000">
      <Point x="10417.5" y="1117.5" />
      <Point x="10301.25" y="1001.25" />
    </Graphics>
  </Line>
  <Line>
    <Graphics ConnectorType="Straight" Color="000000">
      <Point x="9660.0" y="3160.0" ArrowHead="mim-binding" />
      <Point x="9685.298507462694" y="2465.0" GraphRef="a5a75" relX="0.0" relY="1.0" ArrowHead="mim-binding" />
    </Graphics>
  </Line>
  <Line>
    <Graphics ConnectorType="Straight" Color="0000ff">
      <Point x="14040.0" y="2155.3846153846152" />
      <Point x="13109.144661308823" y="2155.3846153846152" GraphRef="fba" relX="1.0" relY="0.0" ArrowHead="Arrow" />
    </Graphics>
  </Line>
  <Line>
    <Graphics ConnectorType="Straight" Color="ff0000">
      <Point x="4650.0" y="1543.9285714285713" />
      <Point x="5070.0" y="1543.9285714285713" GraphRef="d89" relX="-0.9459459459459459" relY="0.14285714285714285" />
    </Graphics>
  </Line>
  <Line>
    <Graphics ConnectorType="Straight" Color="ff00ff">
      <Point x="11906.25" y="3888.75" />
      <Point x="11782.5" y="3765.0" />
    </Graphics>
  </Line>
  <Line>
    <Graphics ConnectorType="Straight" Color="000000">
      <Point x="13520.298507462694" y="7245.0" />
      <Point x="13520.298507462694" y="7845.0" />
    </Graphics>
  </Line>
  <Line>
    <Graphics ConnectorType="Straight" Color="0000ff">
      <Point x="1500.0" y="8497.5" GraphRef="f94" relX="-0.13043478260869565" relY="0.6666666666666666" />
      <Point x="1507.5" y="9180.0" GraphRef="f2a" relX="0.0" relY="-1.0" ArrowHead="Arrow" />
    </Graphics>
  </Line>
  <Line>
    <Graphics ConnectorType="Straight" Color="00ff00">
      <Point x="1162.5" y="1200.0" GraphRef="c08" relX="0.0" relY="1.0" />
      <Point x="1162.5" y="1815.0" />
    </Graphics>
  </Line>
  <Line>
    <Graphics ConnectorType="Straight" Color="000000">
      <Point x="13927.5" y="8305.333985211355" />
      <Point x="12652.409525420302" y="8305.333985211355" GraphRef="a5e" relX="1.0" relY="0.0" ArrowHead="mim-binding" />
    </Graphics>
  </Line>
  <Line>
    <Graphics ConnectorType="Straight" Color="ff0000">
      <Point x="12549.144661308823" y="660.0" />
      <Point x="12549.144661308823" y="975.3846153846152" GraphRef="f49" relX="0.0" relY="-1.0" ArrowHead="TBar" />
    </Graphics>
  </Line>
  <Line>
    <Graphics ConnectorType="Straight" Color="00ff00">
      <Point x="6277.5" y="1830.0" />
      <Point x="5355.0" y="1830.0" ArrowHead="mim-stimulation" />
    </Graphics>
  </Line>
  <Line>
    <Graphics ConnectorType="Straight" Color="000000">
      <Point x="6830.0" y="7530.0" />
      <Point x="6990.0" y="7360.0" />
    </Graphics>
  </Line>
  <Line>
    <Graphics ConnectorType="Straight" Color="ff0000">
      <Point x="7185.0" y="4500.0" />
      <Point x="7185.0" y="4222.5" ArrowHead="TBar" />
    </Graphics>
  </Line>
  <Line>
    <Graphics ConnectorType="Straight" Color="ff0000">
      <Point x="3840.0" y="8880.0" />
      <Point x="3840.0" y="9622.5" ArrowHead="TBar" />
    </Graphics>
  </Line>
  <Line>
    <Graphics ConnectorType="Straight" Color="ff0000">
      <Point x="4650.0" y="1537.5" />
      <Point x="4650.0" y="5050.0" />
    </Graphics>
  </Line>
  <Line>
    <Graphics ConnectorType="Straight" Color="00ff00">
      <Point x="7545.0" y="5295.0" />
      <Point x="7725.0" y="5115.0" />
    </Graphics>
  </Line>
  <Line>
    <Graphics ConnectorType="Straight" Color="000000">
      <Point x="6435.0" y="9525.0" GraphRef="eae" relX="0.0" relY="-1.0" ArrowHead="mim-binding" />
      <Point x="6435.0" y="6170.0" />
    </Graphics>
  </Line>
  <Line>
    <Graphics ConnectorType="Straight" Color="ff0000">
      <Point x="12509.144661308823" y="1627.5" />
      <Point x="12509.144661308823" y="2005.3846153846152" GraphRef="fba" relX="0.0" relY="-1.0" ArrowHead="TBar" />
    </Graphics>
  </Line>
  <Line>
    <Graphics ConnectorType="Straight" Color="0000ff">
      <Point x="14090.0" y="1125.384615384615" />
      <Point x="13149.144661308823" y="1125.3846153846152" GraphRef="f49" relX="1.0" relY="0.0" ArrowHead="Arrow" />
    </Graphics>
  </Line>
  <Line>
    <Graphics ConnectorType="Straight" Color="00ff00">
      <Point x="2340.0" y="5360.0" ArrowHead="mim-necessary-stimulation" />
      <Point x="1012.5" y="5360.0" />
    </Graphics>
  </Line>
  <Line>
    <Graphics ConnectorType="Straight" Color="00ff00">
      <Point x="7164.230769230748" y="3551.538461538463" GraphRef="dbb" relX="1.0" relY="0.0" />
      <Point x="13365.0" y="3551.538461538462" />
    </Graphics>
  </Line>
  <Line>
    <Graphics ConnectorType="Straight" Color="ff00ff">
      <Point x="8800.298507462694" y="2895.0" />
      <Point x="8799.144661308823" y="2545.3846153846152" GraphRef="ff2" relX="0.0" relY="1.0" ArrowHead="mim-stimulation" />
    </Graphics>
  </Line>
  <Line>
    <Graphics ConnectorType="Straight" Color="0000ff">
      <Point x="6941.7307692307495" y="5596.538461538463" GraphRef="f8c" relX="0.08333333333333333" relY="1.0" />
      <Point x="6939.2307692307495" y="6300.0" GraphRef="a0b" relX="0.14285714285714285" relY="-1.0699300699300776" ArrowHead="Arrow" />
    </Graphics>
  </Line>
  <Line>
    <Graphics ConnectorType="Straight" Color="0000ff">
      <Point x="1500.0" y="2625.0" GraphRef="d92" relX="0.8260869565217391" relY="0.16666666666666666" />
      <Point x="2535.0" y="2625.0" GraphRef="fb5" relX="-1.25" relY="0.2857142857142857" ArrowHead="mim-binding" />
    </Graphics>
  </Line>
  <Line>
    <Graphics ConnectorType="Straight" Color="00ff00">
      <Point x="3710.0" y="4650.0" />
      <Point x="11940.0" y="4630.0" ArrowHead="mim-catalysis" />
    </Graphics>
  </Line>
  <Line>
    <Graphics ConnectorType="Straight" Color="00ff00">
      <Point x="6283.66935483871" y="817.5000000000002" GraphRef="e55" relX="-0.5" relY="1.0" />
      <Point x="6277.5" y="1822.5" />
    </Graphics>
  </Line>
  <Line>
    <Graphics ConnectorType="Straight" Color="00ff00">
      <Point x="900.0" y="8690.0" />
      <Point x="1395.0" y="8690.0" ArrowHead="mim-catalysis" />
    </Graphics>
  </Line>
  <Line>
    <Graphics ConnectorType="Straight" Color="000000">
      <Point x="1462.5" y="4035.0" GraphRef="d4f" relX="0.9512195121951219" relY="0.05263157894736842" ArrowHead="mim-binding" />
      <Point x="2655.0" y="4035.0" GraphRef="ebb" relX="-0.9473684210526315" relY="0.058823529411764705" ArrowHead="mim-binding" />
    </Graphics>
  </Line>
  <Line>
    <Graphics ConnectorType="Straight" Color="00ff00">
      <Point x="3705.0" y="2235.0" />
      <Point x="3720.0" y="4635.0" />
    </Graphics>
  </Line>
  <Line>
    <Graphics ConnectorType="Straight" Color="00ff00">
      <Point x="2137.5" y="7860.0" />
      <Point x="1485.0" y="7860.0" />
    </Graphics>
  </Line>
  <Line>
    <Graphics ConnectorType="Straight" Color="ff0000">
      <Point x="1510.0" y="8880.0" />
      <Point x="3840.0" y="8880.0" />
    </Graphics>
  </Line>
  <Line>
    <Graphics ConnectorType="Straight" Color="000000">
      <Point x="10308.75" y="2043.75" />
      <Point x="10410.0" y="2145.0" />
    </Graphics>
  </Line>
  <Line>
    <Graphics ConnectorType="Straight" Color="ff0000">
      <Point x="4305.0" y="10020.0" />
      <Point x="7170.0" y="10020.0" ArrowHead="TBar" />
    </Graphics>
  </Line>
  <Line>
    <Graphics ConnectorType="Straight" Color="ff0000">
      <Point x="10820.0" y="2650.0" />
      <Point x="10550.0" y="2650.0" ArrowHead="TBar" />
    </Graphics>
  </Line>
  <Line>
    <Graphics ConnectorType="Straight" Color="ff0000">
      <Point x="10500.0" y="2650.0" />
      <Point x="10170.0" y="2650.0" ArrowHead="TBar" />
    </Graphics>
  </Line>
  <Line>
    <Graphics ConnectorType="Straight" Color="ff0000">
      <Point x="11120.0" y="2650.0" />
      <Point x="10870.0" y="2650.0" ArrowHead="TBar" />
    </Graphics>
  </Line>
  <Line>
    <Graphics ConnectorType="Straight" Color="ff0000">
      <Point x="11580.0" y="2650.0" />
      <Point x="11240.0" y="2650.0" ArrowHead="TBar" />
    </Graphics>
  </Line>
  <Line>
    <Graphics ConnectorType="Straight" Color="000000">
      <Point x="11665.298507462694" y="3135.0" ArrowHead="mim-binding" />
      <Point x="11665.298507462694" y="2245.0" GraphRef="ce597" relX="0.0" relY="1.0" ArrowHead="mim-binding" />
    </Graphics>
  </Line>
  <Line>
    <Graphics ConnectorType="Straight" Color="000000">
      <Point x="11660.0" y="1970.0" />
      <Point x="11650.0" y="1210.0" ArrowHead="mim-binding" />
    </Graphics>
  </Line>
  <Line>
    <Graphics ConnectorType="Straight" Color="ff0000">
      <Point x="11590.0" y="1580.0" />
      <Point x="10870.0" y="1580.0" ArrowHead="TBar" />
    </Graphics>
  </Line>
  <Line>
    <Graphics ConnectorType="Straight" Color="ff0000">
      <Point x="10812.5" y="1577.5" />
      <Point x="10572.5" y="1577.5" ArrowHead="TBar" />
    </Graphics>
  </Line>
  <Line>
    <Graphics ConnectorType="Straight" Color="ff00ff">
      <Point x="13663.75" y="3893.75" />
      <Point x="13813.75" y="4043.75" />
    </Graphics>
  </Line>
  <Line>
    <Graphics ConnectorType="Straight" Color="ff00ff">
      <Point x="13811.25" y="3168.75" />
      <Point x="13672.5" y="3030.0" />
    </Graphics>
  </Line>
  <Line>
    <Graphics ConnectorType="Straight" Color="ff00ff">
      <Point x="13820.0" y="5920.0" />
      <Point x="13820.0" y="3172.5" />
    </Graphics>
  </Line>
  <Line>
    <Graphics ConnectorType="Straight" Color="000000">
      <Point x="12810.0" y="6070.0" />
      <Point x="11590.0" y="6070.0" />
    </Graphics>
  </Line>
  <Line>
    <Graphics ConnectorType="Straight" Color="ff00ff">
      <Point x="12390.0" y="5930.0" />
      <Point x="12840.0" y="5930.0" ArrowHead="mim-stimulation" />
    </Graphics>
  </Line>
  <Line>
    <Graphics ConnectorType="Straight" Color="ff00ff">
      <Point x="12390.0" y="5925.0" />
      <Point x="12390.0" y="6060.0" />
    </Graphics>
  </Line>
  <Line>
    <Graphics ConnectorType="Straight" Color="ff00ff">
      <Point x="12922.5" y="5917.5" />
      <Point x="13807.5" y="5917.5" />
    </Graphics>
  </Line>
  <Line>
    <Graphics ConnectorType="Straight" Color="ff00ff">
      <Point x="13716.25" y="5716.25" />
      <Point x="13822.5" y="5822.5" />
    </Graphics>
  </Line>
  <Line>
    <Graphics ConnectorType="Straight" Color="ff00ff">
      <Point x="13717.5" y="5725.769230769231" />
      <Point x="12655.298507462694" y="5725.769230769231" GraphRef="de9" relX="1.0" relY="0.0" ArrowHead="mim-stimulation" />
    </Graphics>
  </Line>
  <Line>
    <Graphics ConnectorType="Straight" Color="00ff00">
      <Point x="12610.0" y="4950.0" ArrowHead="mim-stimulation" />
      <Point x="12610.0" y="5420.0" />
    </Graphics>
  </Line>
  <Line>
    <Graphics ConnectorType="Straight" Color="00ff00">
      <Point x="12600.0" y="5410.0" />
      <Point x="12150.0" y="5410.0" ArrowHead="LigandRound" />
    </Graphics>
  </Line>
  <Line>
    <Graphics ConnectorType="Straight" Color="ff0000">
      <Point x="11790.0" y="5260.0" ArrowHead="TBar" />
      <Point x="12150.0" y="5260.0" ArrowHead="LigandRound" />
    </Graphics>
  </Line>
  <Line>
    <Graphics ConnectorType="Straight" Color="000000">
      <Point x="11750.0" y="5970.0" ArrowHead="mim-binding" />
      <Point x="11750.0" y="5100.0" ArrowHead="mim-binding" />
    </Graphics>
  </Line>
  <Line>
    <Graphics ConnectorType="Straight" Color="00ff00">
      <Point x="7170.0" y="7455.0" GraphRef="c883d" relX="0.0" relY="1.0" />
      <Point x="7170.0" y="9510.0" GraphRef="c92" relX="0.0" relY="-1.0" ArrowHead="mim-necessary-stimulation" />
    </Graphics>
  </Line>
  <Line>
    <Graphics ConnectorType="Straight" Color="00ff00">
      <Point x="10880.298507462694" y="5150.0" />
      <Point x="10860.298507462694" y="1150.0" ArrowHead="LigandRound" />
    </Graphics>
  </Line>
  <Line>
    <Graphics ConnectorType="Straight" Color="00ff00">
      <Point x="10540.298507462694" y="8620.0" ArrowHead="mim-catalysis" />
      <Point x="10540.298507462694" y="1380.0" />
    </Graphics>
  </Line>
  <Line>
    <Graphics ConnectorType="Straight" Color="00ff00">
      <Point x="13102.5" y="6285.0" />
      <Point x="13102.5" y="5925.0" ArrowHead="LigandRound" />
    </Graphics>
  </Line>
  <Line>
    <Graphics ConnectorType="Straight" Color="00ff00">
      <Point x="14137.5" y="6292.5" ArrowHead="mim-stimulation" />
      <Point x="13102.5" y="6292.5" />
    </Graphics>
  </Line>
  <Line>
    <Graphics ConnectorType="Straight" Color="000000">
      <Point x="13004.144661308823" y="10006.538461538461" GraphRef="c64" relX="0.0" relY="-1.000000000000006" ArrowHead="mim-binding" />
      <Point x="13002.798507462694" y="8802.5" GraphRef="d6193" relX="0.0" relY="1.0" ArrowHead="mim-binding" />
    </Graphics>
  </Line>
  <Line>
    <Graphics ConnectorType="Straight" Color="00ff00">
      <Point x="7515.0" y="6982.5" ArrowHead="mim-necessary-stimulation" />
      <Point x="6832.5" y="6982.5" />
    </Graphics>
  </Line>
  <Label TextLabel="DSB" Outline="Rectangle" GraphId="c08">
    <Graphics FontSize="150" Color="ff0000" CenterX="1162.5" CenterY="1065.0" Width="585.0" Height="270.0" />
  </Label>
  <Label TextLabel="P" GraphId="eca">
    <Graphics FontWeight="Bold" FontSize="150" Color="0000ff" CenterX="5769.2307692307495" CenterY="3529.038461538463" Width="360.0" Height="315.0" />
  </Label>
  <Label TextLabel="P" GraphId="c5d">
    <Graphics FontWeight="Bold" FontSize="150" Color="0000ff" CenterX="10379.144661308823" CenterY="6874.038461538463" Width="360.0" Height="315.0" />
  </Label>
  <Label TextLabel="P" GraphId="d5a">
    <Graphics FontWeight="Bold" FontSize="150" Color="0000ff" CenterX="1455.0" CenterY="7342.5" Width="345.0" Height="360.0" />
  </Label>
  <Label TextLabel="P" GraphId="b91">
    <Graphics FontWeight="Bold" FontSize="150" Color="0000ff" CenterX="2962.5" CenterY="3270.0" Width="345.0" Height="360.0" />
  </Label>
  <Label TextLabel="Replication Block" Outline="Rectangle" GraphId="e55">
    <Graphics FontSize="150" Color="ff0000" CenterX="6642.3387096774195" CenterY="670.4032258064517" Width="1434.677419354839" Height="294.19354838709705" />
  </Label>
  <Label TextLabel="P" GraphId="fc1">
    <Graphics FontWeight="Bold" FontSize="150" Color="0000ff" CenterX="5499.2307692307495" CenterY="11119.038461538463" Width="360.0" Height="315.0" />
  </Label>
  <Label TextLabel="P" GraphId="e21">
    <Graphics FontWeight="Bold" FontSize="150" Color="0000ff" CenterX="10319.144661308823" CenterY="8664.038461538463" Width="360.0" Height="315.0" />
  </Label>
  <Label TextLabel="P" GraphId="ca9">
    <Graphics FontWeight="Bold" FontSize="150" Color="0000ff" CenterX="4885.0" CenterY="4182.5" Width="360.0" Height="315.0" />
  </Label>
  <Label TextLabel="INITIATION" Outline="Rectangle" GraphId="ed5">
    <Graphics FontSize="150" Color="ff0000" CenterX="13004.144661308823" CenterY="11216.538461538463" Width="1200.0" Height="300.0" />
  </Label>
  <Label TextLabel="P" GraphId="f8c">
    <Graphics FontWeight="Bold" FontSize="150" Color="0000ff" CenterX="6926.7307692307495" CenterY="5439.038461538463" Width="360.0" Height="315.0" />
  </Label>
  <Label TextLabel="Apoptosis" Outline="Rectangle" GraphId="a00">
    <Graphics FontSize="150" Color="ff0000" CenterX="14636.644661308806" CenterY="6298.269230769231" Width="990.0" Height="316.5384615384628" />
  </Label>
  <Label TextLabel="P" GraphId="ab1">
    <Graphics FontWeight="Bold" FontSize="150" Color="0000ff" CenterX="1447.5" CenterY="5437.5" Width="345.0" Height="360.0" />
  </Label>
  <Label TextLabel="P" GraphId="d92">
    <Graphics FontWeight="Bold" FontSize="150" Color="0000ff" CenterX="1357.5" CenterY="2595.0" Width="345.0" Height="360.0" />
  </Label>
  <Label TextLabel="P" GraphId="d27">
    <Graphics FontWeight="Bold" FontSize="150" Color="0000ff" CenterX="14229.144661308832" CenterY="1087.8846153846152" Width="360.0" Height="315.0" />
  </Label>
  <Label TextLabel="P" GraphId="f94">
    <Graphics FontWeight="Bold" FontSize="150" Color="0000ff" CenterX="1522.5" CenterY="8377.5" Width="345.0" Height="360.0" />
  </Label>
  <Label TextLabel="P" GraphId="f28">
    <Graphics FontWeight="Bold" FontSize="150" Color="0000ff" CenterX="14204.144661308837" CenterY="2112.8846153846152" Width="360.0" Height="315.0" />
  </Label>
  <Label TextLabel="P" GraphId="fae">
    <Graphics FontWeight="Bold" FontSize="150" Color="0000ff" CenterX="12064.144661308823" CenterY="4379.038461538463" Width="360.0" Height="315.0" />
  </Label>
  <Label TextLabel="DNA (ori?)" Outline="Rectangle" GraphId="c64">
    <Graphics FontSize="150" Color="ff0000" CenterX="13004.144661308823" CenterY="10156.538461538463" Width="1200.0" Height="299.99999999999886" />
  </Label>
  <Label TextLabel="P" GraphId="da1">
    <Graphics FontWeight="Bold" FontSize="150" Color="0000ff" CenterX="4965.0" CenterY="2070.0" Width="360.0" Height="315.0" />
  </Label>
  <Shape Type="mim-interaction" GraphId="c92">
    <Graphics FillColor="000000" Color="000000" CenterX="7170.0" CenterY="9600.0" Width="180.0" Height="180.0" Rotation="0.0" />
  </Shape>
  <Shape Type="Rectangle" Style="Broken" GraphId="a55">
    <Graphics FillColor="Transparent" Color="000000" CenterX="11228.894661308823" CenterY="1650.0" Width="6450.5" Height="2550.0" Rotation="0.0" />
  </Shape>
  <Shape Type="mim-interaction" GraphId="a2dc4">
    <Graphics FillColor="000000" Color="000000" CenterX="13130.298507462694" CenterY="6900.0" Width="180.0" Height="180.0" Rotation="0.0" />
  </Shape>
  <Shape Type="mim-interaction" GraphId="c418b">
    <Graphics FillColor="000000" Color="000000" CenterX="13130.298507462694" CenterY="7250.0" Width="180.0" Height="180.0" Rotation="0.0" />
  </Shape>
  <Shape Type="mim-interaction" GraphId="b4469">
    <Graphics FillColor="000000" Color="000000" CenterX="13510.298507462694" CenterY="7610.0" Width="180.0" Height="180.0" Rotation="0.0" />
  </Shape>
  <Shape Type="mim-interaction" GraphId="a278c">
    <Graphics FillColor="000000" Color="000000" CenterX="13920.298507462694" CenterY="7940.0" Width="180.0" Height="180.0" Rotation="0.0" />
  </Shape>
  <Shape Type="mim-interaction" GraphId="cd074">
    <Graphics FillColor="000000" Color="000000" CenterX="13300.298507462694" CenterY="8280.0" Width="180.0" Height="180.0" Rotation="0.0" />
  </Shape>
  <Shape Type="mim-interaction" GraphId="d6193">
    <Graphics FillColor="000000" Color="000000" CenterX="13002.798507462694" CenterY="8712.5" Width="180.0" Height="180.0" Rotation="0.0" />
  </Shape>
  <Shape Type="mim-interaction" GraphId="edec4">
    <Graphics FillColor="000000" Color="000000" CenterX="12992.798507462694" CenterY="9252.5" Width="180.0" Height="180.0" Rotation="0.0" />
  </Shape>
  <Shape Type="mim-interaction" GraphId="c30a8">
    <Graphics FillColor="000000" Color="000000" CenterX="13010.298507462694" CenterY="9630.0" Width="180.0" Height="180.0" Rotation="0.0" />
  </Shape>
  <Shape Type="mim-interaction" GraphId="a52">
    <Graphics FillColor="000000" Color="000000" CenterX="2655.0" CenterY="9622.5" Width="180.0" Height="180.0" Rotation="0.0" />
  </Shape>
  <Shape Type="mim-interaction" GraphId="ea0">
    <Graphics FillColor="000000" Color="000000" CenterX="2655.0" CenterY="9990.0" Width="180.0" Height="180.0" Rotation="0.0" />
  </Shape>
  <Shape Type="Rectangle" Style="Broken" GraphId="a01">
    <Graphics FillColor="Transparent" Color="000000" CenterX="12385.298507462694" CenterY="5240.769230769231" Width="1740.0" Height="1961.5384615384628" Rotation="0.0" />
  </Shape>
  <Shape Type="mim-interaction" GraphId="eae">
    <Graphics FillColor="000000" Color="000000" CenterX="6435.0" CenterY="9615.0" Width="180.0" Height="180.0" Rotation="0.0" />
  </Shape>
  <Shape Type="mim-interaction" GraphId="cd8">
    <Graphics FillColor="000000" Color="000000" CenterX="2370.0" CenterY="9315.0" Width="180.0" Height="180.0" Rotation="0.0" />
  </Shape>
  <Shape Type="mim-interaction" GraphId="a5a75">
    <Graphics FillColor="000000" Color="000000" CenterX="9685.298507462694" CenterY="2375.0" Width="180.0" Height="180.0" Rotation="0.0" />
  </Shape>
  <Shape Type="mim-degradation" GraphId="c0b">
    <Graphics FillColor="Transparent" Color="ff0000" CenterX="6525.0" CenterY="5977.5" Width="240.0" Height="225.0" Rotation="0.0" />
  </Shape>
  <Shape Type="Rectangle" Style="Broken" GraphId="c28">
    <Graphics FillColor="Transparent" Color="000000" CenterX="2309.75" CenterY="8730.0" Width="3480.5" Height="3450.0" Rotation="0.0" />
  </Shape>
  <Shape Type="mim-degradation" GraphId="f7f">
    <Graphics FillColor="Transparent" Color="ff0000" CenterX="12960.298507462694" CenterY="4967.5" Width="240.0" Height="225.0" Rotation="0.0" />
  </Shape>
  <Shape Type="mim-degradation" GraphId="f04">
    <Graphics FillColor="Transparent" Color="ff0000" CenterX="1950.0" CenterY="5775.0" Width="240.0" Height="225.0" Rotation="0.0" />
  </Shape>
  <Shape Type="Rectangle" Style="Broken" GraphId="c96">
    <Graphics FillColor="Transparent" Color="000000" CenterX="12459.57233065441" CenterY="7840.0" Width="4539.144661308819" Height="2600.0" Rotation="0.0" />
  </Shape>
  <Shape Type="mim-interaction" GraphId="dac">
    <Graphics FillColor="000000" Color="000000" CenterX="7665.0" CenterY="6970.0" Width="180.0" Height="180.0" Rotation="0.0" />
  </Shape>
  <Shape Type="mim-interaction" GraphId="ef2">
    <Graphics FillColor="000000" Color="000000" CenterX="2370.0" CenterY="8640.0" Width="180.0" Height="180.0" Rotation="0.0" />
  </Shape>
  <Shape Type="mim-degradation" GraphId="cb5">
    <Graphics FillColor="Transparent" Color="ff0000" CenterX="7785.0" CenterY="5652.5" Width="240.0" Height="225.0" Rotation="0.0" />
  </Shape>
  <Shape Type="mim-interaction" GraphId="ce597">
    <Graphics FillColor="000000" Color="000000" CenterX="11665.298507462694" CenterY="2155.0" Width="180.0" Height="180.0" Rotation="0.0" />
  </Shape>
  <Shape Type="mim-interaction" GraphId="a72b5">
    <Graphics FillColor="000000" Color="000000" CenterX="11645.298507462694" CenterY="1105.0" Width="180.0" Height="180.0" Rotation="0.0" />
  </Shape>
  <Shape Type="Rectangle" GraphId="d81dd">
    <Graphics FillColor="ffffff" Color="000000" CenterX="11999.75" CenterY="6079.75" Width="520.5" Height="120.5" Rotation="0.0" />
  </Shape>
  <Shape Type="mim-interaction" GraphId="d0b40">
    <Graphics FillColor="00ff00" Color="00ff00" CenterX="7147.5" CenterY="10687.5" Width="180.0" Height="180.0" Rotation="0.0" />
  </Shape>
  <Shape Type="mim-interaction" GraphId="bda72">
    <Graphics FillColor="00ff00" Color="00ff00" CenterX="6495.0" CenterY="11115.0" Width="180.0" Height="180.0" Rotation="0.0" />
  </Shape>
  <Shape Type="mim-interaction" GraphId="bc222">
    <Graphics FillColor="00ff00" Color="00ff00" CenterX="1477.5" CenterY="7852.5" Width="180.0" Height="180.0" Rotation="0.0" />
  </Shape>
  <Shape Type="mim-interaction" GraphId="f6b37">
    <Graphics FillColor="00ff00" Color="00ff00" CenterX="1005.0" CenterY="5355.0" Width="180.0" Height="180.0" Rotation="0.0" />
  </Shape>
  <Shape Type="mim-interaction" GraphId="c26f7">
    <Graphics FillColor="00ff00" Color="00ff00" CenterX="2340.0" CenterY="4035.0" Width="180.0" Height="180.0" Rotation="0.0" />
  </Shape>
  <Shape Type="mim-interaction" GraphId="a89ab">
    <Graphics FillColor="00ff00" Color="00ff00" CenterX="5580.0" CenterY="2085.0" Width="180.0" Height="180.0" Rotation="0.0" />
  </Shape>
  <Shape Type="mim-interaction" GraphId="a6f01">
    <Graphics FillColor="00ff00" Color="00ff00" CenterX="6165.0" CenterY="2760.0" Width="180.0" Height="180.0" Rotation="0.0" />
  </Shape>
  <Shape Type="mim-interaction" GraphId="a7df3">
    <Graphics FillColor="ff0000" Color="ff0000" CenterX="1425.0" CenterY="5767.5" Width="180.0" Height="180.0" Rotation="0.0" />
  </Shape>
  <Shape Type="mim-interaction" GraphId="f1043">
    <Graphics FillColor="ff0000" Color="ff0000" CenterX="1507.5" CenterY="8880.0" Width="180.0" Height="180.0" Rotation="0.0" />
  </Shape>
  <Shape Type="mim-interaction" GraphId="cb505">
    <Graphics FillColor="ff0000" Color="ff0000" CenterX="2970.0" CenterY="3592.5" Width="180.0" Height="180.0" Rotation="0.0" />
  </Shape>
  <Shape Type="mim-interaction" GraphId="af4eb">
    <Graphics FillColor="ff0000" Color="ff0000" CenterX="6937.5" CenterY="5977.5" Width="180.0" Height="180.0" Rotation="0.0" />
  </Shape>
  <Shape Type="mim-interaction" GraphId="a41d3">
    <Graphics FillColor="ff0000" Color="ff0000" CenterX="11535.0" CenterY="6885.0" Width="180.0" Height="180.0" Rotation="0.0" />
  </Shape>
  <Shape Type="mim-interaction" GraphId="f1888">
    <Graphics FillColor="ff0000" Color="ff0000" CenterX="11475.0" CenterY="8707.5" Width="180.0" Height="180.0" Rotation="0.0" />
  </Shape>
  <Shape Type="mim-interaction" GraphId="c883d">
    <Graphics FillColor="00ff00" Color="00ff00" CenterX="7170.0" CenterY="7365.0" Width="180.0" Height="180.0" Rotation="0.0" />
  </Shape>
  <Shape Type="mim-interaction" GraphId="a189d">
    <Graphics FillColor="00ff00" Color="00ff00" CenterX="6442.5" CenterY="8250.0" Width="180.0" Height="180.0" Rotation="0.0" />
  </Shape>
  <Shape Type="mim-interaction" GraphId="ed4d5">
    <Graphics FillColor="00ff00" Color="00ff00" CenterX="6832.5" CenterY="6982.5" Width="180.0" Height="180.0" Rotation="0.0" />
  </Shape>
  <InfoBox CenterX="0.0" CenterY="0.0" />
</Pathway>
